# Supplementary material for: Semi-Supervised Prediction of SH2-Peptide Interactions from Imbalanced High-Throughput Data
Source: PLoS One. 2013 May 17;8(5):e62732. doi: 10.1371/journal.pone.0062732 (PMC3656881; doi:10.1371/journal.pone.0062732)
Supplement: File S1 — Genome-wide top predictions by each SH2 domain. Genome-wide top 50 predicted interactions for each human SH2 domain are reported. (XLSX) [file pone.0062732.s007.xlsx]

## Sheet: Sheet1
Sheet1 contains all the top 50 interactions for each SH2 domains predicted by the SVM and Sheet2 contains all the top 50 interactions for each SH2 domains predicted by the SVM but negatively predicted by the SMALI.
Genome-wide prediction for 50 human SH2 domains. Top 50 predictions for each SH2 domains are reported. For the cellular localization of E105251 SH2 domain, there is no annotation reported in GO-term database, hence, we discarded this domain.
SH2 Domains	Protein-ID and pY position	svm score	Protein name
ABL1	Q14511-10-16	2.64104	CASL_HUMAN Enhancer of filamentation 1
ABL1	O43281-186-192	2.59635	EFS_HUMAN Embryonal Fyn-associated substrate
ABL1	P56945-304-310	2.51521	BCAR1_HUMAN Breast cancer anti-estrogen resistance protein 1
ABL1	Q9NUP1-194-200	2.51176	CNO_HUMAN Protein cappuccino homolog
ABL1	Q4G176-542-548	2.47407	ACSF3_HUMAN Acyl-CoA synthetase family member 3, mitochondrial
ABL1	O60488-413-419	2.41784	ACSL4_HUMAN Long-chain-fatty-acid--CoA ligase 4
ABL1	Q9H4W6-411-417	2.41381	COE3_HUMAN Transcription factor COE3
ABL1	Q9HAK2-401-407	2.41381	COE2_HUMAN Transcription factor COE2
ABL1	Q9UH73-410-416	2.41381	COE1_HUMAN Transcription factor COE1
ABL1	Q9UQB3-290-296	2.37266	CTND2_HUMAN Catenin delta-2
ABL1	P56945-385-391	2.36279	BCAR1_HUMAN Breast cancer anti-estrogen resistance protein 1
ABL1	Q9UJM3-191-197	2.29804	ERRFI_HUMAN ERBB receptor feedback inhibitor 1
ABL1	Q96T68-475-481	2.27457	SETB2_HUMAN Histone-lysine N-methyltransferase SETDB2
ABL1	P49815-1758-1764	2.2537	TSC2_HUMAN Tuberin
ABL1	P18669-117-123	2.23715	PGAM1_HUMAN Phosphoglycerate mutase 1
ABL1	P46940-1112-1118	2.23111	IQGA1_HUMAN Ras GTPase-activating-like protein IQGAP1
ABL1	Q86VI3-1096-1102	2.23111	IQGA3_HUMAN Ras GTPase-activating-like protein IQGAP3
ABL1	Q13480-305-311	2.21459	GAB1_HUMAN GRB2-associated-binding protein 1
ABL1	P56945-325-331	2.19447	BCAR1_HUMAN Breast cancer anti-estrogen resistance protein 1
ABL1	Q99497-65-71	2.1877	PARK7_HUMAN Protein DJ-1
ABL1	Q14511-187-193	2.17974	CASL_HUMAN Enhancer of filamentation 1
ABL1	Q14511-212-218	2.17974	CASL_HUMAN Enhancer of filamentation 1
ABL1	Q14511-259-265	2.17974	CASL_HUMAN Enhancer of filamentation 1
ABL1	Q6IBW4-335-341	2.1788	CNDH2_HUMAN Condensin-2 complex subunit H2
ABL1	Q12923-2247-2253	2.1691	PTN13_HUMAN Tyrosine-protein phosphatase non-receptor type 13
ABL1	P09327-602-608	2.16477	VILI_HUMAN Villin-1
ABL1	Q12769-244-250	2.16077	NU160_HUMAN Nuclear pore complex protein Nup160
ABL1	Q5EBL8-16-22	2.15516	PDZ11_HUMAN PDZ domain-containing protein 11
ABL1	P56945-370-376	2.15052	BCAR1_HUMAN Breast cancer anti-estrogen resistance protein 1
ABL1	Q14320-51-57	2.146	FA50A_HUMAN Protein FAM50A
ABL1	Q9Y247-51-57	2.146	FA50B_HUMAN Protein FAM50B
ABL1	Q00610-1657-1663	2.12894	CLH1_HUMAN Clathrin heavy chain 1
ABL1	Q8N4C8-590-596	2.12579	MINK1_HUMAN Misshapen-like kinase 1
ABL1	Q15283-648-654	2.12025	RASA2_HUMAN Ras GTPase-activating protein 2
ABL1	P27695-43-49	2.11647	APEX1_HUMAN DNA-(apurinic or apyrimidinic site) lyase
ABL1	Q13643-147-153	2.10989	FHL3_HUMAN Four and a half LIM domains protein 3
ABL1	Q8IX90-278-284	2.10878	SKA3_HUMAN Spindle and kinetochore-associated protein 3
ABL1	P56945-408-414	2.10176	BCAR1_HUMAN Breast cancer anti-estrogen resistance protein 1
ABL1	Q13627-703-709	2.09797	DYR1A_HUMAN Dual specificity tyrosine-phosphorylation-regulated kinase 1A
ABL1	P15941-1241-1247	2.09574	MUC1_HUMAN Mucin-1
ABL1	Q8WZ42-29551-29557	2.09251	TITIN_HUMAN Titin
ABL1	Q8IZD4-189-195	2.0833	DCP1B_HUMAN mRNA-decapping enzyme 1B
ABL1	Q96CW6-298-304	2.06626	S7A6O_HUMAN Probable RNA polymerase II nuclear localization protein SLC7A6OS
ABL1	P49411-264-270	2.05792	EFTU_HUMAN Elongation factor Tu, mitochondrial
ABL1	P20618-6-12	2.05394	PSB1_HUMAN Proteasome subunit beta type-1
ABL1	Q15019-294-300	2.05164	SEPT2_HUMAN Septin-2
ABL1	P42345-1878-1884	2.04855	MTOR_HUMAN Serine/threonine-protein kinase mTOR
ABL1	O95487-93-99	2.04686	SC24B_HUMAN Protein transport protein Sec24B
ABL1	Q14511-343-349	2.04494	CASL_HUMAN Enhancer of filamentation 1
ABL1	Q9NP74-138-144	2.04068	PALMD_HUMAN Palmdelphin
ABL2	Q9UJU6-332-338	1.56085	DBNL_HUMAN Drebrin-like protein
ABL2	Q99704-294-300	1.4848	DOK1_HUMAN Docking protein 1
ABL2	P20929-4749-4755	1.45138	NEBU_HUMAN Nebulin
ABL2	Q8N1I0-819-825	1.38505	DOCK4_HUMAN Dedicator of cytokinesis protein 4
ABL2	P53621-392-398	1.3727	COPA_HUMAN Coatomer subunit alpha
ABL2	P49720-102-108	1.37012	PSB3_HUMAN Proteasome subunit beta type-3
ABL2	Q9H1K1-41-47	1.36985	ISCU_HUMAN Iron-sulfur cluster assembly enzyme ISCU, mitochondrial
ABL2	Q8WWN8-1401-1407	1.34286	ARAP3_HUMAN Arf-GAP with Rho-GAP domain, ANK repeat and PH domain-containing protein 3
ABL2	Q12792-307-313	1.33826	TWF1_HUMAN Twinfilin-1
ABL2	Q8NG31-487-493	1.30641	CASC5_HUMAN Protein CASC5
ABL2	P48431-123-129	1.29081	SOX2_HUMAN Transcription factor SOX-2
ABL2	Q8IZD4-274-280	1.28111	DCP1B_HUMAN mRNA-decapping enzyme 1B
ABL2	Q9NUP1-194-200	1.2778	CNO_HUMAN Protein cappuccino homolog
ABL2	P11217-790-796	1.27234	PYGM_HUMAN Glycogen phosphorylase, muscle form
ABL2	O75161-1350-1356	1.26577	NPHP4_HUMAN Nephrocystin-4
ABL2	P68104-165-171	1.26108	EF1A1_HUMAN Elongation factor 1-alpha 1
ABL2	P13647-344-350	1.24986	K2C5_HUMAN Keratin, type II cytoskeletal 5
ABL2	P35222-487-493	1.24737	CTNB1_HUMAN Catenin beta-1
ABL2	P23921-102-108	1.23404	RIR1_HUMAN Ribonucleoside-diphosphate reductase large subunit
ABL2	P46020-310-316	1.21568	KPB1_HUMAN Phosphorylase b kinase regulatory subunit alpha, skeletal muscle isoform
ABL2	P04792-140-146	1.20545	HSPB1_HUMAN Heat shock protein beta-1
ABL2	P60900-105-111	1.20348	PSA6_HUMAN Proteasome subunit alpha type-6
ABL2	Q9BZD4-35-41	1.20049	NUF2_HUMAN Kinetochore protein Nuf2
ABL2	P60891-144-150	1.19284	PRPS1_HUMAN Ribose-phosphate pyrophosphokinase 1
ABL2	P36871-351-357	1.18591	PGM1_HUMAN Phosphoglucomutase-1
ABL2	P16157-214-220	1.17666	ANK1_HUMAN Ankyrin-1
ABL2	Q00610-1657-1663	1.1736	CLH1_HUMAN Clathrin heavy chain 1
ABL2	Q8WZ42-29551-29557	1.16943	TITIN_HUMAN Titin
ABL2	P49815-1758-1764	1.16927	TSC2_HUMAN Tuberin
ABL2	P49792-2307-2313	1.15842	RBP2_HUMAN E3 SUMO-protein ligase RanBP2
ABL2	P52948-657-663	1.14708	NUP98_HUMAN Nuclear pore complex protein Nup98-Nup96
ABL2	Q13131-245-251	1.12463	AAPK1_HUMAN 5'-AMP-activated protein kinase catalytic subunit alpha-1
ABL2	Q93009-733-739	1.1242	UBP7_HUMAN Ubiquitin carboxyl-terminal hydrolase 7
ABL2	Q9NXJ5-43-49	1.1221	PGPI_HUMAN Pyroglutamyl-peptidase 1
ABL2	Q8WZ42-1378-1384	1.11898	TITIN_HUMAN Titin
ABL2	Q9Y490-1735-1741	1.11857	TLN1_HUMAN Talin-1
ABL2	Q8NFP9-899-905	1.11726	NBEA_HUMAN Neurobeachin
ABL2	P20618-6-12	1.11451	PSB1_HUMAN Proteasome subunit beta type-1
ABL2	Q5EBL8-16-22	1.11207	PDZ11_HUMAN PDZ domain-containing protein 11
ABL2	Q06520-182-188	1.09998	ST2A1_HUMAN Bile salt sulfotransferase
ABL2	Q8NF50-1893-1899	1.09378	DOCK8_HUMAN Dedicator of cytokinesis protein 8
ABL2	Q9BRR9-189-195	1.06991	RHG09_HUMAN Rho GTPase-activating protein 9
ABL2	P55196-1149-1155	1.06709	AFAD_HUMAN Afadin
ABL2	P41279-134-140	1.06387	M3K8_HUMAN Mitogen-activated protein kinase kinase kinase 8
ABL2	P05067-755-761	1.06339	A4_HUMAN Amyloid beta A4 protein
ABL2	Q8TCD5-63-69	1.05875	NT5C_HUMAN 5'(3')-deoxyribonucleotidase, cytosolic type
ABL2	Q9UHI6-614-620	1.05836	DDX20_HUMAN Probable ATP-dependent RNA helicase DDX20
ABL2	P06732-138-144	1.0557	KCRM_HUMAN Creatine kinase M-type
ABL2	P05412-168-174	1.0509	JUN_HUMAN Transcription factor AP-1
ABL2	Q07866-205-211	1.03713	KLC1_HUMAN Kinesin light chain 1
APS	Q9UP95-15-21	2.76647	S12A4_HUMAN Solute carrier family 12 member 4
APS	Q8IXJ6-102-108	2.51875	SIR2_HUMAN NAD-dependent protein deacetylase sirtuin-2
APS	O14966-188-194	2.43654	RAB7L_HUMAN Ras-related protein Rab-7L1
APS	P32927-764-770	2.37148	IL3RB_HUMAN Cytokine receptor common subunit beta
APS	Q8TER5-240-246	2.35691	ARH40_HUMAN Rho guanine nucleotide exchange factor 40
APS	P32927-820-826	2.08914	IL3RB_HUMAN Cytokine receptor common subunit beta
APS	P08865-137-143	2.05953	RSSA_HUMAN 40S ribosomal protein SA
APS	Q86W92-351-357	2.00909	LIPB1_HUMAN Liprin-beta-1
APS	O75563-259-265	2.00128	SKAP2_HUMAN Src kinase-associated phosphoprotein 2
APS	P03951-113-119	1.98305	FA11_HUMAN Coagulation factor XI
APS	Q86WV1-230-236	1.96931	SKAP1_HUMAN Src kinase-associated phosphoprotein 1
APS	O75874-32-38	1.94576	IDHC_HUMAN Isocitrate dehydrogenase [NADP] cytoplasmic
APS	Q9BZI7-115-121	1.92838	REN3B_HUMAN Regulator of nonsense transcripts 3B
APS	P02549-1497-1503	1.92396	SPTA1_HUMAN Spectrin alpha chain, erythrocyte
APS	O15530-374-380	1.91369	PDPK1_HUMAN 3-phosphoinositide-dependent protein kinase 1
APS	P35568-894-900	1.89575	IRS1_HUMAN Insulin receptor substrate 1
APS	O95866-209-215	1.89536	G6B_HUMAN Protein G6b
APS	O95954-144-150	1.84825	FTCD_HUMAN Formimidoyltransferase-cyclodeaminase
APS	P42681-89-95	1.8438	TXK_HUMAN Tyrosine-protein kinase TXK
APS	Q13813-2460-2466	1.8386	SPTA2_HUMAN Spectrin alpha chain, brain
APS	P17927-1931-1937	1.83806	CR1_HUMAN Complement receptor type 1
APS	O15117-460-466	1.8322	FYB_HUMAN FYN-binding protein
APS	P63316-109-115	1.82493	TNNC1_HUMAN Troponin C, slow skeletal and cardiac muscles
APS	Q9UGN4-229-235	1.81809	CLM8_HUMAN CMRF35-like molecule 8
APS	P05129-519-525	1.81325	KPCG_HUMAN Protein kinase C gamma type
APS	P05771-505-511	1.81325	KPCB_HUMAN Protein kinase C beta type
APS	P17252-502-508	1.81325	KPCA_HUMAN Protein kinase C alpha type
APS	Q02156-571-577	1.81325	KPCE_HUMAN Protein kinase C epsilon type
APS	Q04759-543-549	1.81325	KPCT_HUMAN Protein kinase C theta type
APS	Q8N0W3-452-458	1.81216	FUK_HUMAN L-fucose kinase
APS	Q14008-315-321	1.81014	CKAP5_HUMAN Cytoskeleton-associated protein 5
APS	O00459-72-78	1.80802	P85B_HUMAN Phosphatidylinositol 3-kinase regulatory subunit beta
APS	Q9UJF2-564-570	1.80056	NGAP_HUMAN Ras GTPase-activating protein nGAP
APS	Q8IW00-287-293	1.79879	VSTM4_HUMAN V-set and transmembrane domain-containing protein 4
APS	Q5VWQ8-608-614	1.79614	DAB2P_HUMAN Disabled homolog 2-interacting protein
APS	Q96PV0-680-686	1.79614	SYGP1_HUMAN Ras GTPase-activating protein SynGAP
APS	P78324-468-474	1.79521	SHPS1_HUMAN Tyrosine-protein phosphatase non-receptor type substrate 1
APS	Q13043-431-437	1.79332	STK4_HUMAN Serine/threonine-protein kinase 4
APS	Q13045-735-741	1.79217	FLII_HUMAN Protein flightless-1 homolog
APS	O75369-1682-1688	1.79053	FLNB_HUMAN Filamin-B
APS	Q02763-1046-1052	1.78793	TIE2_HUMAN Angiopoietin-1 receptor
APS	P06733-42-48	1.78768	ENOA_HUMAN Alpha-enolase
APS	P09104-42-48	1.78768	ENOG_HUMAN Gamma-enolase
APS	P13929-42-48	1.78768	ENOB_HUMAN Beta-enolase
APS	Q9Y4H2-764-770	1.78488	IRS2_HUMAN Insulin receptor substrate 2
APS	P50851-1108-1114	1.7846	LRBA_HUMAN Lipopolysaccharide-responsive and beige-like anchor protein
APS	O94779-265-271	1.78283	CNTN5_HUMAN Contactin-5
APS	P32239-292-298	1.7723	GASR_HUMAN Gastrin/cholecystokinin type B receptor
APS	P52298-12-18	1.7662	NCBP2_HUMAN Nuclear cap-binding protein subunit 2
APS	P12814-213-219	1.76515	ACTN1_HUMAN Alpha-actinin-1
BCAR3	Q96DR7-378-384	1.70605	ARHGQ_HUMAN Rho guanine nucleotide exchange factor 26
BCAR3	Q8IZP0-21-27	1.57796	ABI1_HUMAN Abl interactor 1
BCAR3	Q7Z3F1-449-455	1.3955	GP155_HUMAN Integral membrane protein GPR155
BCAR3	Q9GZY6-93-99	1.37116	NTAL_HUMAN Linker for activation of T-cells family member 2
BCAR3	O14796-51-57	1.36056	SH21B_HUMAN SH2 domain-containing protein 1B
BCAR3	O60292-1167-1173	1.25087	SI1L3_HUMAN Signal-induced proliferation-associated 1-like protein 3
BCAR3	Q0IIM8-801-807	1.20617	TBC8B_HUMAN TBC1 domain family member 8B
BCAR3	Q8WVD3-143-149	1.18427	RN138_HUMAN E3 ubiquitin-protein ligase RNF138
BCAR3	Q9P2F8-1472-1478	1.18063	SI1L2_HUMAN Signal-induced proliferation-associated 1-like protein 2
BCAR3	O95196-505-511	1.11774	CSPG5_HUMAN Chondroitin sulfate proteoglycan 5
BCAR3	P09211-107-113	1.1175	GSTP1_HUMAN Glutathione S-transferase P
BCAR3	P08758-89-95	1.10493	ANXA5_HUMAN Annexin A5
BCAR3	Q9Y4D7-1365-1371	1.08652	PLXD1_HUMAN Plexin-D1
BCAR3	Q8N5T2-385-391	1.06797	TBC19_HUMAN TBC1 domain family member 19
BCAR3	Q9GZY6-191-197	1.0668	NTAL_HUMAN Linker for activation of T-cells family member 2
BCAR3	Q9UIQ6-506-512	1.05548	LCAP_HUMAN Leucyl-cystinyl aminopeptidase
BCAR3	Q9Y5X1-292-298	1.0538	SNX9_HUMAN Sorting nexin-9
BCAR3	Q9NPH3-562-568	1.0514	IL1AP_HUMAN Interleukin-1 receptor accessory protein
BCAR3	Q9H2X3-111-117	1.0469	CLC4M_HUMAN C-type lectin domain family 4 member M
BCAR3	Q9H2X3-226-232	1.0469	CLC4M_HUMAN C-type lectin domain family 4 member M
BCAR3	Q9NNX6-237-243	1.0469	CD209_HUMAN CD209 antigen
BCAR3	Q9NNX6-99-105	1.0469	CD209_HUMAN CD209 antigen
BCAR3	O75900-93-99	1.04169	MMP23_HUMAN Matrix metalloproteinase-23
BCAR3	Q92990-351-357	1.03704	GLMN_HUMAN Glomulin
BCAR3	Q9H4M9-446-452	1.00382	EHD1_HUMAN EH domain-containing protein 1
BCAR3	Q9H0W8-145-151	1.00051	SMG9_HUMAN Protein SMG9
BCAR3	P35228-149-155	1.00034	NOS2_HUMAN Nitric oxide synthase, inducible
BCAR3	Q9GZY6-117-123	1.00015	NTAL_HUMAN Linker for activation of T-cells family member 2
BCAR3	Q8TD08-175-181	0.999442	MK15_HUMAN Mitogen-activated protein kinase 15
BCAR3	Q8TEA7-151-157	0.989714	TBCK_HUMAN TBC domain-containing protein kinase-like protein
BCAR3	Q8TDM6-427-433	0.984646	DLG5_HUMAN Disks large homolog 5
BCAR3	Q9HCM2-1137-1143	0.980919	PLXA4_HUMAN Plexin-A4
BCAR3	Q9Y6W5-228-234	0.975175	WASF2_HUMAN Wiskott-Aldrich syndrome protein family member 2
BCAR3	Q15111-129-135	0.968399	PLCL1_HUMAN Inactive phospholipase C-like protein 1
BCAR3	Q9UPU7-592-598	0.961965	TBD2B_HUMAN TBC1 domain family member 2B
BCAR3	O15211-452-458	0.959191	RGL2_HUMAN Ral guanine nucleotide dissociation stimulator-like 2
BCAR3	Q9NUY8-144-150	0.944809	TBC23_HUMAN TBC1 domain family member 23
BCAR3	Q2M2D7-43-49	0.935859	TBC28_HUMAN TBC1 domain family member 28
BCAR3	Q5TCQ9-114-120	0.933887	MAGI3_HUMAN Membrane-associated guanylate kinase, WW and PDZ domain-containing protein 3
BCAR3	Q9BXP8-832-838	0.930849	PAPP2_HUMAN Pappalysin-2
BCAR3	Q9UJX2-118-124	0.929903	CDC23_HUMAN Cell division cycle protein 23 homolog
BCAR3	Q92834-391-397	0.909624	RPGR_HUMAN X-linked retinitis pigmentosa GTPase regulator
BCAR3	Q9Y5W8-679-685	0.902728	SNX13_HUMAN Sorting nexin-13
BCAR3	P42330-303-309	0.898714	AK1C3_HUMAN Aldo-keto reductase family 1 member C3
BCAR3	Q9Y230-428-434	0.896515	RUVB2_HUMAN RuvB-like 2
BCAR3	Q9BZL6-376-382	0.895839	KPCD2_HUMAN Serine/threonine-protein kinase D2
BCAR3	Q6S5L8-422-428	0.866579	SHC4_HUMAN SHC-transforming protein 4
BCAR3	Q8WV28-70-76	0.861578	BLNK_HUMAN B-cell linker protein
BCAR3	Q9UKK9-72-78	0.860969	NUDT5_HUMAN ADP-sugar pyrophosphatase
BCAR3	Q9NRW7-316-322	0.837381	VPS45_HUMAN Vacuolar protein sorting-associated protein 45
BLK	O14763-381-387	6.68926	TR10B_HUMAN Tumor necrosis factor receptor superfamily member 10B
BLK	P50281-139-145	6.14259	MMP14_HUMAN Matrix metalloproteinase-14
BLK	Q9NYI0-27-33	6.03619	PSD3_HUMAN PH and SEC7 domain-containing protein 3
BLK	Q9UHW9-154-160	5.83701	S12A6_HUMAN Solute carrier family 12 member 6
BLK	Q7KZI7-356-362	5.81622	MARK2_HUMAN Serine/threonine-protein kinase MARK2
BLK	Q6IF00-277-283	5.78351	OR2T2_HUMAN Olfactory receptor 2T2
BLK	Q8NGX2-276-282	5.78351	O2T35_HUMAN Olfactory receptor 2T35
BLK	Q96R27-276-282	5.78351	OR2M4_HUMAN Olfactory receptor 2M4
BLK	Q96K78-758-764	5.69997	GP128_HUMAN Probable G-protein coupled receptor 128
BLK	P09104-234-240	5.68756	ENOG_HUMAN Gamma-enolase
BLK	P42681-89-95	5.68696	TXK_HUMAN Tyrosine-protein kinase TXK
BLK	Q5SZK8-2431-2437	5.66812	FREM2_HUMAN FRAS1-related extracellular matrix protein 2
BLK	P00813-247-253	5.45163	ADA_HUMAN Adenosine deaminase
BLK	Q8N4C8-904-910	5.44888	MINK1_HUMAN Misshapen-like kinase 1
BLK	Q9UQ49-22-28	5.42288	NEUR3_HUMAN Sialidase-3
BLK	P61106-12-18	5.41909	RAB14_HUMAN Ras-related protein Rab-14
BLK	Q8WUD1-7-13	5.41909	RAB2B_HUMAN Ras-related protein Rab-2B
BLK	P11274-842-848	5.34975	BCR_HUMAN Breakpoint cluster region protein
BLK	O43451-1611-1617	5.33326	MGA_HUMAN Maltase-glucoamylase, intestinal
BLK	Q9UGI8-70-76	5.33192	TES_HUMAN Testin
BLK	P13647-344-350	5.24042	K2C5_HUMAN Keratin, type II cytoskeletal 5
BLK	Q9H6S3-499-505	5.22221	ES8L2_HUMAN Epidermal growth factor receptor kinase substrate 8-like protein 2
BLK	O75106-486-492	5.21356	AOC2_HUMAN Retina-specific copper amine oxidase
BLK	P18433-269-275	5.16614	PTPRA_HUMAN Receptor-type tyrosine-protein phosphatase alpha
BLK	P30926-222-228	5.13894	ACHB4_HUMAN Neuronal acetylcholine receptor subunit beta-4
BLK	Q9GZK7-60-66	5.12597	O11A1_HUMAN Olfactory receptor 11A1
BLK	Q9Y6R1-204-210	5.12239	S4A4_HUMAN Electrogenic sodium bicarbonate cotransporter 1
BLK	P29317-928-934	5.11129	EPHA2_HUMAN Ephrin type-A receptor 2
BLK	O14641-273-279	5.10463	DVL2_HUMAN Segment polarity protein dishevelled homolog DVL-2
BLK	Q9Y666-90-96	5.01208	S12A7_HUMAN Solute carrier family 12 member 7
BLK	Q460N5-1581-1587	4.99769	PAR14_HUMAN Poly [ADP-ribose] polymerase 14
BLK	Q9Y487-221-227	4.99613	VPP2_HUMAN V-type proton ATPase 116 kDa subunit a isoform 2
BLK	O75096-1785-1791	4.99086	LRP4_HUMAN Low-density lipoprotein receptor-related protein 4
BLK	P55283-203-209	4.96351	CADH4_HUMAN Cadherin-4
BLK	P16157-214-220	4.96142	ANK1_HUMAN Ankyrin-1
BLK	P04264-356-362	4.96098	K2C1_HUMAN Keratin, type II cytoskeletal 1
BLK	Q9NYJ8-630-636	4.95775	TAB2_HUMAN TGF-beta-activated kinase 1 and MAP3K7-binding protein 2
BLK	P17987-179-185	4.94819	TCPA_HUMAN T-complex protein 1 subunit alpha
BLK	P15498-789-795	4.91578	VAV_HUMAN Proto-oncogene vav
BLK	Q9UKW4-795-801	4.91578	VAV3_HUMAN Guanine nucleotide exchange factor VAV3
BLK	P56945-10-16	4.90792	BCAR1_HUMAN Breast cancer anti-estrogen resistance protein 1
BLK	Q12913-1318-1324	4.90395	PTPRJ_HUMAN Receptor-type tyrosine-protein phosphatase eta
BLK	P21854-5-11	4.89891	CD72_HUMAN B-cell differentiation antigen CD72
BLK	P46459-43-49	4.8961	NSF_HUMAN Vesicle-fusing ATPase
BLK	Q92736-3368-3374	4.80065	RYR2_HUMAN Ryanodine receptor 2
BLK	P55011-901-907	4.75198	S12A2_HUMAN Solute carrier family 12 member 2
BLK	P61026-4-10	4.72197	RAB10_HUMAN Ras-related protein Rab-10
BLK	Q15208-29-35	4.67312	STK38_HUMAN Serine/threonine-protein kinase 38
BLK	P29317-770-776	4.66862	EPHA2_HUMAN Ephrin type-A receptor 2
BLK	P21462-20-26	4.6396	FPR1_HUMAN fMet-Leu-Phe receptor
BMX	P08865-137-143	1.88558	RSSA_HUMAN 40S ribosomal protein SA
BMX	P09211-197-203	1.77759	GSTP1_HUMAN Glutathione S-transferase P
BMX	O75161-1350-1356	1.66329	NPHP4_HUMAN Nephrocystin-4
BMX	P52948-657-663	1.55358	NUP98_HUMAN Nuclear pore complex protein Nup98-Nup96
BMX	Q99996-3463-3469	1.46443	AKAP9_HUMAN A-kinase anchor protein 9
BMX	Q9BZ29-52-58	1.45542	DOCK9_HUMAN Dedicator of cytokinesis protein 9
BMX	O76090-129-135	1.38745	BEST1_HUMAN Bestrophin-1
BMX	Q9NRC6-934-940	1.37314	SPTN5_HUMAN Spectrin beta chain, brain 4
BMX	Q14997-211-217	1.33127	PSME4_HUMAN Proteasome activator complex subunit 4
BMX	O75674-458-464	1.32195	TM1L1_HUMAN TOM1-like protein 1
BMX	P41279-134-140	1.31065	M3K8_HUMAN Mitogen-activated protein kinase kinase kinase 8
BMX	P17252-656-662	1.30687	KPCA_HUMAN Protein kinase C alpha type
BMX	P16157-214-220	1.30438	ANK1_HUMAN Ankyrin-1
BMX	Q12792-307-313	1.30149	TWF1_HUMAN Twinfilin-1
BMX	P29350-562-568	1.2969	PTN6_HUMAN Tyrosine-protein phosphatase non-receptor type 6
BMX	Q92844-336-342	1.28807	TANK_HUMAN TRAF family member-associated NF-kappa-B activator
BMX	O60678-246-252	1.27507	ANM3_HUMAN Protein arginine N-methyltransferase 3
BMX	Q9BXI3-32-38	1.25932	5NT1A_HUMAN Cytosolic 5'-nucleotidase 1A
BMX	P01023-1005-1011	1.2591	A2MG_HUMAN Alpha-2-macroglobulin
BMX	Q96P26-359-365	1.25759	5NT1B_HUMAN Cytosolic 5'-nucleotidase 1B
BMX	P42224-666-672	1.25531	STAT1_HUMAN Signal transducer and activator of transcription 1-alpha/beta
BMX	P20042-174-180	1.23607	IF2B_HUMAN Eukaryotic translation initiation factor 2 subunit 2
BMX	P19174-494-500	1.23204	PLCG1_HUMAN 1-phosphatidylinositol 4,5-bisphosphate phosphodiesterase gamma-1
BMX	P23921-102-108	1.21688	RIR1_HUMAN Ribonucleoside-diphosphate reductase large subunit
BMX	P41743-582-588	1.19228	KPCI_HUMAN Protein kinase C iota type
BMX	P51812-545-551	1.18958	KS6A3_HUMAN Ribosomal protein S6 kinase alpha-3
BMX	Q8N1I0-819-825	1.18906	DOCK4_HUMAN Dedicator of cytokinesis protein 4
BMX	O75563-259-265	1.18387	SKAP2_HUMAN Src kinase-associated phosphoprotein 2
BMX	Q15303-1200-1206	1.15411	ERBB4_HUMAN Receptor tyrosine-protein kinase erbB-4
BMX	P11274-175-181	1.13252	BCR_HUMAN Breakpoint cluster region protein
BMX	P98077-412-418	1.12801	SHC2_HUMAN SHC-transforming protein 2
BMX	O15117-460-466	1.1087	FYB_HUMAN FYN-binding protein
BMX	Q08881-88-94	1.10414	ITK_HUMAN Tyrosine-protein kinase ITK/TSK
BMX	Q8NFP9-899-905	1.0979	NBEA_HUMAN Neurobeachin
BMX	Q14204-968-974	1.09365	DYHC1_HUMAN Cytoplasmic dynein 1 heavy chain 1
BMX	Q16644-206-212	1.092	MAPK3_HUMAN MAP kinase-activated protein kinase 3
BMX	Q93009-733-739	1.08966	UBP7_HUMAN Ubiquitin carboxyl-terminal hydrolase 7
BMX	P35568-894-900	1.08215	IRS1_HUMAN Insulin receptor substrate 1
BMX	Q13813-2428-2434	1.08125	SPTA2_HUMAN Spectrin alpha chain, brain
BMX	Q12913-1318-1324	1.07649	PTPRJ_HUMAN Receptor-type tyrosine-protein phosphatase eta
BMX	Q9UPY3-1089-1095	1.07577	DICER_HUMAN Endoribonuclease Dicer
BMX	Q14204-1170-1176	1.07176	DYHC1_HUMAN Cytoplasmic dynein 1 heavy chain 1
BMX	O75874-32-38	1.06741	IDHC_HUMAN Isocitrate dehydrogenase [NADP] cytoplasmic
BMX	P17661-153-159	1.04768	DESM_HUMAN Desmin
BMX	P35606-792-798	1.04327	COPB2_HUMAN Coatomer subunit beta'
BMX	P49454-2874-2880	1.02597	CENPF_HUMAN Centromere protein F
BMX	Q9BZ29-338-344	1.02479	DOCK9_HUMAN Dedicator of cytokinesis protein 9
BMX	P68366-222-228	1.01415	TBA4A_HUMAN Tubulin alpha-4A chain
BMX	Q71U36-222-228	1.01415	TBA1A_HUMAN Tubulin alpha-1A chain
BMX	Q8WZ42-20843-20849	1.00208	TITIN_HUMAN Titin
BRDG1	Q15746-790-796	4.6325	MYLK_HUMAN Myosin light chain kinase, smooth muscle
BRDG1	Q9NQ84-385-391	4.52301	GPC5C_HUMAN G-protein coupled receptor family C group 5 member C
BRDG1	P04844-344-350	4.44096	RPN2_HUMAN Dolichyl-diphosphooligosaccharide--protein glycosyltransferase subunit 2
BRDG1	O15530-374-380	4.28202	PDPK1_HUMAN 3-phosphoinositide-dependent protein kinase 1
BRDG1	A6NFI3-189-195	4.21274	ZN316_HUMAN Zinc finger protein 316
BRDG1	P25445-289-295	4.2029	TNR6_HUMAN Tumor necrosis factor receptor superfamily member 6
BRDG1	A8MSY0-63-69	3.99675	S72L2_HUMAN Putative RNA polymerase II subunit A C-terminal domain phosphatase SSU72-like protein 2
BRDG1	Q99459-786-792	3.99648	CDC5L_HUMAN Cell division cycle 5-like protein
BRDG1	P13010-414-420	3.90426	XRCC5_HUMAN X-ray repair cross-complementing protein 5
BRDG1	Q92625-453-459	3.90127	ANS1A_HUMAN Ankyrin repeat and SAM domain-containing protein 1A
BRDG1	O75874-40-46	3.87418	IDHC_HUMAN Isocitrate dehydrogenase [NADP] cytoplasmic
BRDG1	Q9NNW7-38-44	3.87253	TRXR2_HUMAN Thioredoxin reductase 2, mitochondrial
BRDG1	Q96AC1-588-594	3.80804	FERM2_HUMAN Fermitin family homolog 2
BRDG1	P46459-43-49	3.75292	NSF_HUMAN Vesicle-fusing ATPase
BRDG1	Q16881-161-167	3.725	TRXR1_HUMAN Thioredoxin reductase 1, cytoplasmic
BRDG1	P21333-1930-1936	3.71751	FLNA_HUMAN Filamin-A
BRDG1	Q9Y2D8-254-260	3.70995	ADIP_HUMAN Afadin- and alpha-actinin-binding protein
BRDG1	P11216-160-166	3.69712	PYGB_HUMAN Glycogen phosphorylase, brain form
BRDG1	Q13191-800-806	3.67005	CBLB_HUMAN E3 ubiquitin-protein ligase CBL-B
BRDG1	Q7Z3Y8-386-392	3.63403	K1C27_HUMAN Keratin, type I cytoskeletal 27
BRDG1	P35914-196-202	3.62036	HMGCL_HUMAN Hydroxymethylglutaryl-CoA lyase, mitochondrial
BRDG1	Q9H1Y0-33-39	3.61073	ATG5_HUMAN Autophagy protein 5
BRDG1	O95831-441-447	3.59926	AIFM1_HUMAN Apoptosis-inducing factor 1, mitochondrial
BRDG1	O15091-173-179	3.59275	MRRP3_HUMAN Mitochondrial ribonuclease P protein 3
BRDG1	O14647-594-600	3.56022	CHD2_HUMAN Chromodomain-helicase-DNA-binding protein 2
BRDG1	Q58F21-307-313	3.5006	BRDT_HUMAN Bromodomain testis-specific protein
BRDG1	Q96Q89-938-944	3.4709	KI20B_HUMAN Kinesin-like protein KIF20B
BRDG1	Q9UDV7-221-227	3.44215	ZN282_HUMAN Zinc finger protein 282
BRDG1	Q86T24-440-446	3.43525	KAISO_HUMAN Transcriptional regulator Kaiso
BRDG1	Q93088-287-293	3.43071	BHMT1_HUMAN Betaine--homocysteine S-methyltransferase 1
BRDG1	Q9H2M3-278-284	3.43071	BHMT2_HUMAN S-methylmethionine--homocysteine S-methyltransferase BHMT2
BRDG1	P17252-363-369	3.4226	KPCA_HUMAN Protein kinase C alpha type
BRDG1	P19784-238-244	3.41905	CSK22_HUMAN Casein kinase II subunit alpha'
BRDG1	O14745-36-42	3.41242	NHRF1_HUMAN Na(+)/H(+) exchange regulatory cofactor NHE-RF1
BRDG1	Q9BUQ8-468-474	3.3656	DDX23_HUMAN Probable ATP-dependent RNA helicase DDX23
BRDG1	Q8TAQ5-37-43	3.36204	ZN420_HUMAN Zinc finger protein 420
BRDG1	Q9Y5X1-292-298	3.35441	SNX9_HUMAN Sorting nexin-9
BRDG1	Q9HC16-179-185	3.32586	ABC3G_HUMAN DNA dC-
BRDG1	Q2M3W8-183-189	3.32174	ZN181_HUMAN Zinc finger protein 181
BRDG1	Q9BYV7-292-298	3.31837	BCDO2_HUMAN Beta,beta-carotene 9',10'-oxygenase
BRDG1	P12429-309-315	3.31586	ANXA3_HUMAN Annexin A3
BRDG1	Q99707-518-524	3.30901	METH_HUMAN Methionine synthase
BRDG1	O95361-427-433	3.29255	TRI16_HUMAN Tripartite motif-containing protein 16
BRDG1	Q309B1-211-217	3.29255	TR16L_HUMAN Tripartite motif-containing protein 16-like protein
BRDG1	O95476-41-47	3.29179	CNEP1_HUMAN CTD nuclear envelope phosphatase 1
BRDG1	O15164-731-737	3.2814	TIF1A_HUMAN Transcription intermediary factor 1-alpha
BRDG1	P03372-535-541	3.28091	ESR1_HUMAN Estrogen receptor
BRDG1	Q9Y6Y8-635-641	3.27659	S23IP_HUMAN SEC23-interacting protein
BRDG1	Q96EA4-365-371	3.27568	SPDLY_HUMAN Protein Spindly
BRDG1	Q13263-515-521	3.27492	TIF1B_HUMAN Transcription intermediary factor 1-beta
BTK	O75161-1350-1356	1.92347	NPHP4_HUMAN Nephrocystin-4
BTK	P32927-764-770	1.90809	IL3RB_HUMAN Cytokine receptor common subunit beta
BTK	O00507-796-802	1.88753	USP9Y_HUMAN Probable ubiquitin carboxyl-terminal hydrolase FAF-Y
BTK	Q93008-795-801	1.88753	USP9X_HUMAN Probable ubiquitin carboxyl-terminal hydrolase FAF-X
BTK	Q9UJV9-136-142	1.86779	DDX41_HUMAN Probable ATP-dependent RNA helicase DDX41
BTK	Q8WU20-347-353	1.85267	FRS2_HUMAN Fibroblast growth factor receptor substrate 2
BTK	Q9NT99-209-215	1.8362	LRC4B_HUMAN Leucine-rich repeat-containing protein 4B
BTK	P08865-137-143	1.83559	RSSA_HUMAN 40S ribosomal protein SA
BTK	Q8IXJ6-102-108	1.82269	SIR2_HUMAN NAD-dependent protein deacetylase sirtuin-2
BTK	Q86WV1-230-236	1.79569	SKAP1_HUMAN Src kinase-associated phosphoprotein 1
BTK	P52948-657-663	1.78269	NUP98_HUMAN Nuclear pore complex protein Nup98-Nup96
BTK	Q13621-68-74	1.74932	S12A1_HUMAN Solute carrier family 12 member 1
BTK	Q9BVQ7-736-742	1.73954	SPA5L_HUMAN Spermatogenesis-associated protein 5-like protein 1
BTK	Q9H788-8-14	1.72389	SH24A_HUMAN SH2 domain-containing protein 4A
BTK	Q96P31-720-726	1.68474	FCRL3_HUMAN Fc receptor-like protein 3
BTK	Q96ST3-308-314	1.67682	SIN3A_HUMAN Paired amphipathic helix protein Sin3a
BTK	Q9H467-273-279	1.67308	CUED2_HUMAN CUE domain-containing protein 2
BTK	O75674-458-464	1.64877	TM1L1_HUMAN TOM1-like protein 1
BTK	O76090-129-135	1.64656	BEST1_HUMAN Bestrophin-1
BTK	P18433-269-275	1.64097	PTPRA_HUMAN Receptor-type tyrosine-protein phosphatase alpha
BTK	Q9H792-663-669	1.62751	PEAK1_HUMAN Pseudopodium-enriched atypical kinase 1
BTK	O75563-259-265	1.6274	SKAP2_HUMAN Src kinase-associated phosphoprotein 2
BTK	Q96IV0-293-299	1.60183	NGLY1_HUMAN Peptide-N(4)-(N-acetyl-beta-glucosaminyl)asparagine amidase
BTK	P43626-330-336	1.59701	KI2L1_HUMAN Killer cell immunoglobulin-like receptor 2DL1
BTK	Q7L591-396-402	1.59498	DOK3_HUMAN Docking protein 3
BTK	Q14511-10-16	1.58593	CASL_HUMAN Enhancer of filamentation 1
BTK	Q9C0B5-531-537	1.58528	ZDHC5_HUMAN Palmitoyltransferase ZDHHC5
BTK	Q99704-360-366	1.57443	DOK1_HUMAN Docking protein 1
BTK	Q8N6F7-105-111	1.5735	GCET2_HUMAN Germinal center B-cell-expressed transcript 2 protein
BTK	O94929-359-365	1.57145	ABLM3_HUMAN Actin-binding LIM protein 3
BTK	O75563-235-241	1.5599	SKAP2_HUMAN Src kinase-associated phosphoprotein 2
BTK	Q14997-211-217	1.55675	PSME4_HUMAN Proteasome activator complex subunit 4
BTK	Q9Y446-388-394	1.55655	PKP3_HUMAN Plakophilin-3
BTK	Q8IZD4-189-195	1.53061	DCP1B_HUMAN mRNA-decapping enzyme 1B
BTK	Q8TDN6-252-258	1.52415	BRX1_HUMAN Ribosome biogenesis protein BRX1 homolog
BTK	O15117-460-466	1.52306	FYB_HUMAN FYN-binding protein
BTK	O75874-32-38	1.51803	IDHC_HUMAN Isocitrate dehydrogenase [NADP] cytoplasmic
BTK	P42224-666-672	1.51078	STAT1_HUMAN Signal transducer and activator of transcription 1-alpha/beta
BTK	Q8N1I0-819-825	1.51037	DOCK4_HUMAN Dedicator of cytokinesis protein 4
BTK	P41279-134-140	1.51027	M3K8_HUMAN Mitogen-activated protein kinase kinase kinase 8
BTK	Q16644-206-212	1.50953	MAPK3_HUMAN MAP kinase-activated protein kinase 3
BTK	P07333-921-927	1.4964	CSF1R_HUMAN Macrophage colony-stimulating factor 1 receptor
BTK	Q8N7A1-224-230	1.49432	KLDC1_HUMAN Kelch domain-containing protein 1
BTK	Q8NG31-487-493	1.49371	CASC5_HUMAN Protein CASC5
BTK	O15042-815-821	1.49232	SR140_HUMAN U2 snRNP-associated SURP motif-containing protein
BTK	Q96MW7-493-499	1.4869	TIGD1_HUMAN Tigger transposable element-derived protein 1
BTK	O75665-556-562	1.47647	OFD1_HUMAN Oral-facial-digital syndrome 1 protein
BTK	Q9BRY0-145-151	1.47241	S39A3_HUMAN Zinc transporter ZIP3
BTK	P31948-352-358	1.45845	STIP1_HUMAN Stress-induced-phosphoprotein 1
BTK	P38646-126-132	1.45353	GRP75_HUMAN Stress-70 protein, mitochondrial
CRK	P25325-106-112	2.44364	THTM_HUMAN 3-mercaptopyruvate sulfurtransferase
CRK	O14926-226-232	2.3698	FSCN2_HUMAN Fascin-2
CRK	Q8WZ42-29551-29557	2.27039	TITIN_HUMAN Titin
CRK	P24298-411-417	2.20781	ALAT1_HUMAN Alanine aminotransferase 1
CRK	Q14202-85-91	2.20461	ZMYM3_HUMAN Zinc finger MYM-type protein 3
CRK	Q12774-577-583	2.19979	ARHG5_HUMAN Rho guanine nucleotide exchange factor 5
CRK	O15164-731-737	2.14864	TIF1A_HUMAN Transcription intermediary factor 1-alpha
CRK	Q9H4W6-411-417	2.12794	COE3_HUMAN Transcription factor COE3
CRK	Q9HAK2-401-407	2.12794	COE2_HUMAN Transcription factor COE2
CRK	Q9UH73-410-416	2.12794	COE1_HUMAN Transcription factor COE1
CRK	Q9Y6J0-949-955	2.125	CABIN_HUMAN Calcineurin-binding protein cabin-1
CRK	P46109-130-136	2.06772	CRKL_HUMAN Crk-like protein
CRK	Q9HBB8-833-839	2.06768	CDHR5_HUMAN Cadherin-related family member 5
CRK	Q9NQ75-193-199	2.06637	CASS4_HUMAN Cas scaffolding protein family member 4
CRK	Q8WZ42-16420-16426	2.05819	TITIN_HUMAN Titin
CRK	P20618-6-12	2.03944	PSB1_HUMAN Proteasome subunit beta type-1
CRK	Q13554-229-235	2.0287	KCC2B_HUMAN Calcium/calmodulin-dependent protein kinase type II subunit beta
CRK	Q13555-229-235	2.0287	KCC2G_HUMAN Calcium/calmodulin-dependent protein kinase type II subunit gamma
CRK	Q13557-229-235	2.0287	KCC2D_HUMAN Calcium/calmodulin-dependent protein kinase type II subunit delta
CRK	Q9UQM7-228-234	2.0287	KCC2A_HUMAN Calcium/calmodulin-dependent protein kinase type II subunit alpha
CRK	Q12769-1149-1155	2.01441	NU160_HUMAN Nuclear pore complex protein Nup160
CRK	P43627-124-130	2.00736	KI2L2_HUMAN Killer cell immunoglobulin-like receptor 2DL2
CRK	Q99706-121-127	2.00736	KI2L4_HUMAN Killer cell immunoglobulin-like receptor 2DL4
CRK	P56945-385-391	2.00395	BCAR1_HUMAN Breast cancer anti-estrogen resistance protein 1
CRK	Q92734-390-396	1.99934	TFG_HUMAN Protein TFG
CRK	P53621-392-398	1.98948	COPA_HUMAN Coatomer subunit alpha
CRK	Q13480-404-410	1.98754	GAB1_HUMAN GRB2-associated-binding protein 1
CRK	P56945-370-376	1.97643	BCAR1_HUMAN Breast cancer anti-estrogen resistance protein 1
CRK	Q01995-191-197	1.95993	TAGL_HUMAN Transgelin
CRK	Q7Z401-821-827	1.95985	MYCPP_HUMAN C-myc promoter-binding protein
CRK	P48147-69-75	1.9542	PPCE_HUMAN Prolyl endopeptidase
CRK	Q96RT1-918-924	1.95318	LAP2_HUMAN Protein LAP2
CRK	Q9UQB3-290-296	1.94918	CTND2_HUMAN Catenin delta-2
CRK	P16234-760-766	1.93487	PGFRA_HUMAN Platelet-derived growth factor receptor alpha
CRK	P31943-208-214	1.91392	HNRH1_HUMAN Heterogeneous nuclear ribonucleoprotein H
CRK	P52597-208-214	1.91392	HNRPF_HUMAN Heterogeneous nuclear ribonucleoprotein F
CRK	P55795-208-214	1.91392	HNRH2_HUMAN Heterogeneous nuclear ribonucleoprotein H2
CRK	P11217-790-796	1.91257	PYGM_HUMAN Glycogen phosphorylase, muscle form
CRK	Q9H1K1-41-47	1.89204	ISCU_HUMAN Iron-sulfur cluster assembly enzyme ISCU, mitochondrial
CRK	P22681-772-778	1.87349	CBL_HUMAN E3 ubiquitin-protein ligase CBL
CRK	Q9H792-795-801	1.87225	PEAK1_HUMAN Pseudopodium-enriched atypical kinase 1
CRK	P56945-232-238	1.87103	BCAR1_HUMAN Breast cancer anti-estrogen resistance protein 1
CRK	Q969F2-421-427	1.8627	NKD2_HUMAN Protein naked cuticle homolog 2
CRK	Q9NUP1-194-200	1.84612	CNO_HUMAN Protein cappuccino homolog
CRK	O14981-1254-1260	1.83794	BTAF1_HUMAN TATA-binding protein-associated factor 172
CRK	Q99704-375-381	1.83552	DOK1_HUMAN Docking protein 1
CRK	O95487-93-99	1.83084	SC24B_HUMAN Protein transport protein Sec24B
CRK	Q8WWI1-1399-1405	1.82897	LMO7_HUMAN LIM domain only protein 7
CRK	O14543-219-225	1.81968	SOCS3_HUMAN Suppressor of cytokine signaling 3
CRK	Q9NZI5-562-568	1.81577	GRHL1_HUMAN Grainyhead-like protein 1 homolog
CRKL	Q8WZ42-29551-29557	2.27072	TITIN_HUMAN Titin
CRKL	P24298-411-417	2.25678	ALAT1_HUMAN Alanine aminotransferase 1
CRKL	Q16644-74-80	2.11719	MAPK3_HUMAN MAP kinase-activated protein kinase 3
CRKL	P53621-392-398	2.10363	COPA_HUMAN Coatomer subunit alpha
CRKL	P41091-328-334	2.02556	IF2G_HUMAN Eukaryotic translation initiation factor 2 subunit 3
CRKL	P20618-6-12	2.01433	PSB1_HUMAN Proteasome subunit beta type-1
CRKL	P11217-790-796	2.00753	PYGM_HUMAN Glycogen phosphorylase, muscle form
CRKL	P00519-213-219	1.99925	ABL1_HUMAN Tyrosine-protein kinase ABL1
CRKL	P42684-259-265	1.99925	ABL2_HUMAN Abelson tyrosine-protein kinase 2
CRKL	Q5JTC6-568-574	1.99885	AMER1_HUMAN APC membrane recruitment protein 1
CRKL	Q13480-404-410	1.9977	GAB1_HUMAN GRB2-associated-binding protein 1
CRKL	Q96M96-451-457	1.93605	FGD4_HUMAN FYVE, RhoGEF and PH domain-containing protein 4
CRKL	P42345-1878-1884	1.93388	MTOR_HUMAN Serine/threonine-protein kinase mTOR
CRKL	Q8IZD4-274-280	1.90014	DCP1B_HUMAN mRNA-decapping enzyme 1B
CRKL	O95487-93-99	1.86665	SC24B_HUMAN Protein transport protein Sec24B
CRKL	P56945-385-391	1.82444	BCAR1_HUMAN Breast cancer anti-estrogen resistance protein 1
CRKL	Q99704-375-381	1.81869	DOK1_HUMAN Docking protein 1
CRKL	Q99704-294-300	1.80977	DOK1_HUMAN Docking protein 1
CRKL	O14920-186-192	1.80053	IKKB_HUMAN Inhibitor of nuclear factor kappa-B kinase subunit beta
CRKL	Q12769-1149-1155	1.79005	NU160_HUMAN Nuclear pore complex protein Nup160
CRKL	P46109-130-136	1.77227	CRKL_HUMAN Crk-like protein
CRKL	Q01432-433-439	1.77204	AMPD3_HUMAN AMP deaminase 3
CRKL	O14543-219-225	1.75577	SOCS3_HUMAN Suppressor of cytokine signaling 3
CRKL	Q99996-3825-3831	1.75484	AKAP9_HUMAN A-kinase anchor protein 9
CRKL	Q13554-229-235	1.75063	KCC2B_HUMAN Calcium/calmodulin-dependent protein kinase type II subunit beta
CRKL	Q13555-229-235	1.75063	KCC2G_HUMAN Calcium/calmodulin-dependent protein kinase type II subunit gamma
CRKL	Q13557-229-235	1.75063	KCC2D_HUMAN Calcium/calmodulin-dependent protein kinase type II subunit delta
CRKL	Q9UQM7-228-234	1.75063	KCC2A_HUMAN Calcium/calmodulin-dependent protein kinase type II subunit alpha
CRKL	Q13257-197-203	1.73873	MD2L1_HUMAN Mitotic spindle assembly checkpoint protein MAD2A
CRKL	O43264-347-353	1.71562	ZW10_HUMAN Centromere/kinetochore protein zw10 homolog
CRKL	Q14997-1487-1493	1.70265	PSME4_HUMAN Proteasome activator complex subunit 4
CRKL	P56945-126-132	1.70075	BCAR1_HUMAN Breast cancer anti-estrogen resistance protein 1
CRKL	P48147-69-75	1.6993	PPCE_HUMAN Prolyl endopeptidase
CRKL	P20929-4749-4755	1.69619	NEBU_HUMAN Nebulin
CRKL	P56945-232-238	1.69108	BCAR1_HUMAN Breast cancer anti-estrogen resistance protein 1
CRKL	Q9H1K1-41-47	1.66028	ISCU_HUMAN Iron-sulfur cluster assembly enzyme ISCU, mitochondrial
CRKL	P56945-370-376	1.63803	BCAR1_HUMAN Breast cancer anti-estrogen resistance protein 1
CRKL	Q9NRA8-578-584	1.63354	4ET_HUMAN Eukaryotic translation initiation factor 4E transporter
CRKL	P14923-478-484	1.62131	PLAK_HUMAN Junction plakoglobin
CRKL	Q16555-497-503	1.61509	DPYL2_HUMAN Dihydropyrimidinase-related protein 2
CRKL	O60716-333-339	1.61242	CTND1_HUMAN Catenin delta-1
CRKL	P11532-2883-2889	1.59952	DMD_HUMAN Dystrophin
CRKL	Q04637-101-107	1.58888	IF4G1_HUMAN Eukaryotic translation initiation factor 4 gamma 1
CRKL	P57721-231-237	1.57564	PCBP3_HUMAN Poly(rC)-binding protein 3
CRKL	Q9UJW3-267-273	1.57441	DNM3L_HUMAN DNA (cytosine-5)-methyltransferase 3-like
CRKL	P07948-192-198	1.55623	LYN_HUMAN Tyrosine-protein kinase Lyn
CRKL	P25788-103-109	1.55308	PSA3_HUMAN Proteasome subunit alpha type-3
CRKL	Q5JSP0-399-405	1.53846	FGD3_HUMAN FYVE, RhoGEF and PH domain-containing protein 3
CRKL	O14964-306-312	1.53448	HGS_HUMAN Hepatocyte growth factor-regulated tyrosine kinase substrate
CRKL	P00813-247-253	1.52206	ADA_HUMAN Adenosine deaminase
CTEN	Q9BVQ7-736-742	1.83659	SPA5L_HUMAN Spermatogenesis-associated protein 5-like protein 1
CTEN	Q7L591-396-402	1.77648	DOK3_HUMAN Docking protein 3
CTEN	O15530-374-380	1.59122	PDPK1_HUMAN 3-phosphoinositide-dependent protein kinase 1
CTEN	Q9H467-273-279	1.5784	CUED2_HUMAN CUE domain-containing protein 2
CTEN	O00507-796-802	1.46966	USP9Y_HUMAN Probable ubiquitin carboxyl-terminal hydrolase FAF-Y
CTEN	Q93008-795-801	1.46966	USP9X_HUMAN Probable ubiquitin carboxyl-terminal hydrolase FAF-X
CTEN	Q8IXJ6-102-108	1.45707	SIR2_HUMAN NAD-dependent protein deacetylase sirtuin-2
CTEN	P08865-137-143	1.42643	RSSA_HUMAN 40S ribosomal protein SA
CTEN	Q02763-1046-1052	1.4217	TIE2_HUMAN Angiopoietin-1 receptor
CTEN	P29350-562-568	1.42129	PTN6_HUMAN Tyrosine-protein phosphatase non-receptor type 6
CTEN	Q13596-192-198	1.4053	SNX1_HUMAN Sorting nexin-1
CTEN	O94929-359-365	1.40327	ABLM3_HUMAN Actin-binding LIM protein 3
CTEN	Q68CZ2-331-337	1.4025	TENS3_HUMAN Tensin-3
CTEN	P10721-701-707	1.3782	KIT_HUMAN Mast/stem cell growth factor receptor Kit
CTEN	Q8IWV1-371-377	1.33364	LAX1_HUMAN Lymphocyte transmembrane adapter 1
CTEN	P05787-141-147	1.29547	K2C8_HUMAN Keratin, type II cytoskeletal 8
CTEN	Q9Y4I1-1076-1082	1.28534	MYO5A_HUMAN Unconventional myosin-Va
CTEN	Q13615-612-618	1.27587	MTMR3_HUMAN Myotubularin-related protein 3
CTEN	P35606-792-798	1.22276	COPB2_HUMAN Coatomer subunit beta'
CTEN	P00519-318-324	1.20463	ABL1_HUMAN Tyrosine-protein kinase ABL1
CTEN	Q9NR46-75-81	1.19307	SHLB2_HUMAN Endophilin-B2
CTEN	Q14511-10-16	1.17326	CASL_HUMAN Enhancer of filamentation 1
CTEN	Q05397-923-929	1.1701	FAK1_HUMAN Focal adhesion kinase 1
CTEN	Q9UGP4-178-184	1.16229	LIMD1_HUMAN LIM domain-containing protein 1
CTEN	O75112-659-665	1.16024	LDB3_HUMAN LIM domain-binding protein 3
CTEN	P29474-79-85	1.14335	NOS3_HUMAN Nitric oxide synthase, endothelial
CTEN	P27797-107-113	1.14325	CALR_HUMAN Calreticulin
CTEN	P78509-469-475	1.12731	RELN_HUMAN Reelin
CTEN	Q9BSK0-123-129	1.12503	MALD1_HUMAN MARVEL domain-containing protein 1
CTEN	Q06124-582-588	1.12387	PTN11_HUMAN Tyrosine-protein phosphatase non-receptor type 11
CTEN	Q8WXH0-3370-3376	1.10406	SYNE2_HUMAN Nesprin-2
CTEN	P35222-331-337	1.09637	CTNB1_HUMAN Catenin beta-1
CTEN	Q6PIY7-56-62	1.09275	GLD2_HUMAN Poly(A) RNA polymerase GLD2
CTEN	Q8IZP0-21-27	1.07748	ABI1_HUMAN Abl interactor 1
CTEN	Q9H792-1105-1111	1.05918	PEAK1_HUMAN Pseudopodium-enriched atypical kinase 1
CTEN	Q8WXH0-3253-3259	1.05345	SYNE2_HUMAN Nesprin-2
CTEN	P40616-56-62	1.04688	ARL1_HUMAN ADP-ribosylation factor-like protein 1
CTEN	Q5XXA6-249-255	1.04678	ANO1_HUMAN Anoctamin-1
CTEN	Q96GA3-355-361	1.04577	LTV1_HUMAN Protein LTV1 homolog
CTEN	Q15746-790-796	1.04315	MYLK_HUMAN Myosin light chain kinase, smooth muscle
CTEN	O75083-298-304	1.04246	WDR1_HUMAN WD repeat-containing protein 1
CTEN	Q8N4X5-357-363	1.03464	AF1L2_HUMAN Actin filament-associated protein 1-like 2
CTEN	P56945-10-16	1.03073	BCAR1_HUMAN Breast cancer anti-estrogen resistance protein 1
CTEN	Q9HD43-1100-1106	1.0304	PTPRH_HUMAN Receptor-type tyrosine-protein phosphatase H
CTEN	Q9UK41-19-25	1.02788	VPS28_HUMAN Vacuolar protein sorting-associated protein 28 homolog
CTEN	Q9ULT8-1658-1664	1.0265	HECD1_HUMAN E3 ubiquitin-protein ligase HECTD1
CTEN	Q9UHB9-383-389	1.02164	SRP68_HUMAN Signal recognition particle 68 kDa protein
CTEN	Q9HBI0-5-11	1.01882	PARVG_HUMAN Gamma-parvin
CTEN	Q99549-714-720	1.0178	MPP8_HUMAN M-phase phosphoprotein 8
CTEN	Q8NEU8-281-287	1.01501	DP13B_HUMAN DCC-interacting protein 13-beta
E109111	O95831-441-447	6.4933	AIFM1_HUMAN Apoptosis-inducing factor 1, mitochondrial
E109111	P14866-574-580	6.4434	HNRPL_HUMAN Heterogeneous nuclear ribonucleoprotein L
E109111	Q53GS9-189-195	6.38115	SNUT2_HUMAN U4/U6.U5 tri-snRNP-associated protein 2
E109111	Q05048-193-199	5.83797	CSTF1_HUMAN Cleavage stimulation factor subunit 1
E109111	Q96K58-82-88	5.66738	ZN668_HUMAN Zinc finger protein 668
E109111	O14647-594-600	5.66283	CHD2_HUMAN Chromodomain-helicase-DNA-binding protein 2
E109111	P06493-75-81	5.62373	CDK1_HUMAN Cyclin-dependent kinase 1
E109111	Q9Y3A5-126-132	5.43424	SBDS_HUMAN Ribosome maturation protein SBDS
E109111	Q86UW9-73-79	5.36918	DTX2_HUMAN Probable E3 ubiquitin-protein ligase DTX2
E109111	Q9NPI6-308-314	5.32903	DCP1A_HUMAN mRNA-decapping enzyme 1A
E109111	Q9UER7-124-130	5.3089	DAXX_HUMAN Death domain-associated protein 6
E109111	P37231-93-99	5.29963	PPARG_HUMAN Peroxisome proliferator-activated receptor gamma
E109111	Q96ST3-308-314	5.04656	SIN3A_HUMAN Paired amphipathic helix protein Sin3a
E109111	Q13155-65-71	4.97029	AIMP2_HUMAN Aminoacyl tRNA synthase complex-interacting multifunctional protein 2
E109111	Q8NF91-4087-4093	4.96392	SYNE1_HUMAN Nesprin-1
E109111	Q9Y616-187-193	4.9061	IRAK3_HUMAN Interleukin-1 receptor-associated kinase 3
E109111	Q6P9A3-415-421	4.89451	ZN549_HUMAN Zinc finger protein 549
E109111	Q8IYI6-453-459	4.87684	EXOC8_HUMAN Exocyst complex component 8
E109111	Q9BUQ8-468-474	4.78276	DDX23_HUMAN Probable ATP-dependent RNA helicase DDX23
E109111	Q6EMB2-225-231	4.77293	TTLL5_HUMAN Tubulin polyglutamylase TTLL5
E109111	Q460N5-1574-1580	4.68803	PAR14_HUMAN Poly [ADP-ribose] polymerase 14
E109111	O60437-253-259	4.64972	PEPL_HUMAN Periplakin
E109111	Q9Y230-428-434	4.6227	RUVB2_HUMAN RuvB-like 2
E109111	P35579-9-15	4.62063	MYH9_HUMAN Myosin-9
E109111	Q9NQ33-138-144	4.58393	ASCL3_HUMAN Achaete-scute homolog 3
E109111	P09619-1019-1025	4.5697	PGFRB_HUMAN Platelet-derived growth factor receptor beta
E109111	O94875-914-920	4.52854	SRBS2_HUMAN Sorbin and SH3 domain-containing protein 2
E109111	P04792-140-146	4.48953	HSPB1_HUMAN Heat shock protein beta-1
E109111	P25205-17-23	4.45332	MCM3_HUMAN DNA replication licensing factor MCM3
E109111	P42330-79-85	4.4316	AK1C3_HUMAN Aldo-keto reductase family 1 member C3
E109111	P19367-25-31	4.41251	HXK1_HUMAN Hexokinase-1
E109111	P18583-968-974	4.39931	SON_HUMAN Protein SON
E109111	P33527-1241-1247	4.3525	MRP1_HUMAN Multidrug resistance-associated protein 1
E109111	P10275-360-366	4.30975	ANDR_HUMAN Androgen receptor
E109111	P17931-116-122	4.30587	LEG3_HUMAN Galectin-3
E109111	Q92800-303-309	4.27986	EZH1_HUMAN Histone-lysine N-methyltransferase EZH1
E109111	Q86TU7-348-354	4.26596	SETD3_HUMAN Histone-lysine N-methyltransferase setd3
E109111	Q07912-191-197	4.25128	ACK1_HUMAN Activated CDC42 kinase 1
E109111	Q6EMB2-540-546	4.22192	TTLL5_HUMAN Tubulin polyglutamylase TTLL5
E109111	O15169-146-152	4.19902	AXIN1_HUMAN Axin-1
E109111	Q9UPP1-301-307	4.16299	PHF8_HUMAN Histone lysine demethylase PHF8
E109111	O60281-1059-1065	4.12243	ZN292_HUMAN Zinc finger protein 292
E109111	Q14764-13-19	4.09975	MVP_HUMAN Major vault protein
E109111	Q13627-145-151	4.0792	DYR1A_HUMAN Dual specificity tyrosine-phosphorylation-regulated kinase 1A
E109111	Q14517-2631-2637	4.06947	FAT1_HUMAN Protocadherin Fat 1
E109111	Q9UQR0-504-510	4.05811	SCML2_HUMAN Sex comb on midleg-like protein 2
E109111	Q08828-50-56	4.05463	ADCY1_HUMAN Adenylate cyclase type 1
E109111	Q99959-86-92	4.0446	PKP2_HUMAN Plakophilin-2
E109111	Q92625-832-838	4.03812	ANS1A_HUMAN Ankyrin repeat and SAM domain-containing protein 1A
E109111	Q13609-104-110	4.03521	DNSL3_HUMAN Deoxyribonuclease gamma
E185634	Q86T24-482-488	4.10128	KAISO_HUMAN Transcriptional regulator Kaiso
E185634	P25098-90-96	3.90422	ARBK1_HUMAN Beta-adrenergic receptor kinase 1
E185634	P46821-1938-1944	3.84367	MAP1B_HUMAN Microtubule-associated protein 1B
E185634	Q9P244-603-609	3.83658	LRFN1_HUMAN Leucine-rich repeat and fibronectin type III domain-containing protein 1
E185634	O00591-242-248	3.66983	GBRP_HUMAN Gamma-aminobutyric acid receptor subunit pi
E185634	P61106-12-18	3.64235	RAB14_HUMAN Ras-related protein Rab-14
E185634	Q8WUD1-7-13	3.64235	RAB2B_HUMAN Ras-related protein Rab-2B
E185634	P02679-298-304	3.60102	FIBG_HUMAN Fibrinogen gamma chain
E185634	Q14542-393-399	3.58926	S29A2_HUMAN Equilibrative nucleoside transporter 2
E185634	O94921-133-139	3.49725	CDK14_HUMAN Cyclin-dependent kinase 14
E185634	P12259-691-697	3.49051	FA5_HUMAN Coagulation factor V
E185634	O00750-1539-1545	3.40057	P3C2B_HUMAN Phosphatidylinositol 4-phosphate 3-kinase C2 domain-containing subunit beta
E185634	A6NI28-140-146	3.35048	RHG42_HUMAN Rho GTPase-activating protein 42
E185634	O14958-280-286	3.32189	CASQ2_HUMAN Calsequestrin-2
E185634	Q9BXI6-326-332	3.32086	TB10A_HUMAN TBC1 domain family member 10A
E185634	P06127-463-469	3.31646	CD5_HUMAN T-cell surface glycoprotein CD5
E185634	A1X283-23-29	3.29897	SPD2B_HUMAN SH3 and PX domain-containing protein 2B
E185634	P07355-236-242	3.28423	ANXA2_HUMAN Annexin A2
E185634	P07550-130-136	3.23287	ADRB2_HUMAN Beta-2 adrenergic receptor
E185634	Q9UPU7-540-546	3.23127	TBD2B_HUMAN TBC1 domain family member 2B
E185634	Q92990-84-90	3.22337	GLMN_HUMAN Glomulin
E185634	Q8IYK8-166-172	3.21013	REM2_HUMAN GTP-binding protein REM 2
E185634	Q96RT1-882-888	3.20562	LAP2_HUMAN Protein LAP2
E185634	Q14184-303-309	3.19012	DOC2B_HUMAN Double C2-like domain-containing protein beta
E185634	P35579-719-725	3.18497	MYH9_HUMAN Myosin-9
E185634	Q9Y6N7-1112-1118	3.17047	ROBO1_HUMAN Roundabout homolog 1
E185634	P51686-143-149	3.15817	CCR9_HUMAN C-C chemokine receptor type 9
E185634	Q96AP4-145-151	3.14774	ZUFSP_HUMAN Zinc finger with UFM1-specific peptidase domain protein
E185634	P35221-146-152	3.1431	CTNA1_HUMAN Catenin alpha-1
E185634	P34982-121-127	3.14231	OR1D2_HUMAN Olfactory receptor 1D2
E185634	Q5JQS5-125-131	3.14231	OR2BB_HUMAN Olfactory receptor 2B11
E185634	Q8NGM9-121-127	3.14231	OR8D4_HUMAN Olfactory receptor 8D4
E185634	Q8NH00-153-159	3.14231	OR2T4_HUMAN Olfactory receptor 2T4
E185634	P53794-14-20	3.14022	SC5A3_HUMAN Sodium/myo-inositol cotransporter
E185634	P46020-634-640	3.12462	KPB1_HUMAN Phosphorylase b kinase regulatory subunit alpha, skeletal muscle isoform
E185634	P33151-221-227	3.11755	CADH5_HUMAN Cadherin-5
E185634	O75808-706-712	3.11613	CAN15_HUMAN Calpain-15
E185634	Q14517-3840-3846	3.11383	FAT1_HUMAN Protocadherin Fat 1
E185634	P31751-454-460	3.10848	AKT2_HUMAN RAC-beta serine/threonine-protein kinase
E185634	O95817-449-455	3.10636	BAG3_HUMAN BAG family molecular chaperone regulator 3
E185634	P61026-4-10	3.10496	RAB10_HUMAN Ras-related protein Rab-10
E185634	Q9HB21-27-33	3.10488	PKHA1_HUMAN Pleckstrin homology domain-containing family A member 1
E185634	Q92556-393-399	3.10451	ELMO1_HUMAN Engulfment and cell motility protein 1
E185634	Q99541-215-221	3.06212	PLIN2_HUMAN Perilipin-2
E185634	Q9NYI0-27-33	3.05225	PSD3_HUMAN PH and SEC7 domain-containing protein 3
E185634	O43752-138-144	3.03197	STX6_HUMAN Syntaxin-6
E185634	P35579-1406-1412	2.98929	MYH9_HUMAN Myosin-9
E185634	P16234-718-724	2.97759	PGFRA_HUMAN Platelet-derived growth factor receptor alpha
E185634	O14745-36-42	2.97081	NHRF1_HUMAN Na(+)/H(+) exchange regulatory cofactor NHE-RF1
E185634	P52735-140-146	2.96563	VAV2_HUMAN Guanine nucleotide exchange factor VAV2
EAT2	Q58EX7-426-432	1.56076	PKHG4_HUMAN Puratrophin-1
EAT2	Q8IWZ5-410-416	1.42529	TRI42_HUMAN Tripartite motif-containing protein 42
EAT2	P61106-12-18	1.38203	RAB14_HUMAN Ras-related protein Rab-14
EAT2	Q8IWR1-276-282	1.33244	TRI59_HUMAN Tripartite motif-containing protein 59
EAT2	Q9NZL9-184-190	1.33172	MAT2B_HUMAN Methionine adenosyltransferase 2 subunit beta
EAT2	Q96RL7-465-471	1.27678	VP13A_HUMAN Vacuolar protein sorting-associated protein 13A
EAT2	Q01484-571-577	1.23621	ANK2_HUMAN Ankyrin-2
EAT2	Q86UK7-304-310	1.17709	ZN598_HUMAN Zinc finger protein 598
EAT2	P40145-408-414	1.16425	ADCY8_HUMAN Adenylate cyclase type 8
EAT2	P61224-157-163	1.14105	RAP1B_HUMAN Ras-related protein Rap-1b
EAT2	Q8IZP0-21-27	1.13462	ABI1_HUMAN Abl interactor 1
EAT2	Q9Y4G8-851-857	1.091	RPGF2_HUMAN Rap guanine nucleotide exchange factor 2
EAT2	O75815-210-216	1.02503	BCAR3_HUMAN Breast cancer anti-estrogen resistance protein 3
EAT2	Q9NWQ8-357-363	1.0172	PHAG1_HUMAN Phosphoprotein associated with glycosphingolipid-enriched microdomains 1
EAT2	O60347-705-711	1.0147	TBC12_HUMAN TBC1 domain family member 12
EAT2	O95196-505-511	1.00788	CSPG5_HUMAN Chondroitin sulfate proteoglycan 5
EAT2	Q9NWQ8-179-185	1.00663	PHAG1_HUMAN Phosphoprotein associated with glycosphingolipid-enriched microdomains 1
EAT2	P24390-196-202	1.00561	ERD21_HUMAN ER lumen protein retaining receptor 1
EAT2	Q63HR2-481-487	1.00077	TENC1_HUMAN Tensin-like C1 domain-containing phosphatase
EAT2	Q8TD08-175-181	1.00052	MK15_HUMAN Mitogen-activated protein kinase 15
EAT2	O43561-159-165	1.00014	LAT_HUMAN Linker for activation of T-cells family member 1
EAT2	Q9GZY6-134-140	0.999679	NTAL_HUMAN Linker for activation of T-cells family member 2
EAT2	Q9NWQ8-225-231	0.999536	PHAG1_HUMAN Phosphoprotein associated with glycosphingolipid-enriched microdomains 1
EAT2	Q9Y5X1-54-60	0.985208	SNX9_HUMAN Sorting nexin-9
EAT2	Q9H2X3-111-117	0.978471	CLC4M_HUMAN C-type lectin domain family 4 member M
EAT2	Q9H2X3-226-232	0.978471	CLC4M_HUMAN C-type lectin domain family 4 member M
EAT2	Q9NNX6-237-243	0.978471	CD209_HUMAN CD209 antigen
EAT2	Q9NNX6-99-105	0.978471	CD209_HUMAN CD209 antigen
EAT2	P32248-63-69	0.967111	CCR7_HUMAN C-C chemokine receptor type 7
EAT2	Q8IUK5-479-485	0.966725	PLDX1_HUMAN Plexin domain-containing protein 1
EAT2	O60503-131-137	0.96666	ADCY9_HUMAN Adenylate cyclase type 9
EAT2	Q9H2M9-1150-1156	0.914716	RBGPR_HUMAN Rab3 GTPase-activating protein non-catalytic subunit
EAT2	O43294-58-64	0.907998	TGFI1_HUMAN Transforming growth factor beta-1-induced transcript 1 protein
EAT2	Q9Y5X1-292-298	0.846098	SNX9_HUMAN Sorting nexin-9
EAT2	Q5TCQ9-873-879	0.842065	MAGI3_HUMAN Membrane-associated guanylate kinase, WW and PDZ domain-containing protein 3
EAT2	P14317-395-401	0.834493	HCLS1_HUMAN Hematopoietic lineage cell-specific protein
EAT2	P08758-254-260	0.830471	ANXA5_HUMAN Annexin A5
EAT2	Q12836-345-351	0.825737	ZP4_HUMAN Zona pellucida sperm-binding protein 4
EAT2	Q9Y566-549-555	0.814537	SHAN1_HUMAN SH3 and multiple ankyrin repeat domains protein 1
EAT2	P22105-1216-1222	0.807256	TENX_HUMAN Tenascin-X
EAT2	Q15052-717-723	0.804669	ARHG6_HUMAN Rho guanine nucleotide exchange factor 6
EAT2	Q9P2F8-1472-1478	0.80325	SI1L2_HUMAN Signal-induced proliferation-associated 1-like protein 2
EAT2	Q9UJY1-116-122	0.802325	HSPB8_HUMAN Heat shock protein beta-8
EAT2	P08758-295-301	0.785327	ANXA5_HUMAN Annexin A5
EAT2	O15247-237-243	0.783863	CLIC2_HUMAN Chloride intracellular channel protein 2
EAT2	O60486-436-442	0.779411	PLXC1_HUMAN Plexin-C1
EAT2	Q8IXS8-40-46	0.765099	F126B_HUMAN Protein FAM126B
EAT2	Q9P2K8-267-273	0.765039	E2AK4_HUMAN Eukaryotic translation initiation factor 2-alpha kinase 4
EAT2	Q9BXR5-318-324	0.762923	TLR10_HUMAN Toll-like receptor 10
EAT2	Q9GZY6-56-62	0.745778	NTAL_HUMAN Linker for activation of T-cells family member 2
FER	Q9BVQ7-736-742	1.76056	SPA5L_HUMAN Spermatogenesis-associated protein 5-like protein 1
FER	Q7L591-396-402	1.62555	DOK3_HUMAN Docking protein 3
FER	O75674-458-464	1.40584	TM1L1_HUMAN TOM1-like protein 1
FER	Q9NPI1-13-19	1.40173	BRD7_HUMAN Bromodomain-containing protein 7
FER	P28288-161-167	1.36451	ABCD3_HUMAN ATP-binding cassette sub-family D member 3
FER	P20042-174-180	1.31404	IF2B_HUMAN Eukaryotic translation initiation factor 2 subunit 2
FER	P68104-165-171	1.24826	EF1A1_HUMAN Elongation factor 1-alpha 1
FER	Q9H792-663-669	1.20376	PEAK1_HUMAN Pseudopodium-enriched atypical kinase 1
FER	O94929-359-365	1.19704	ABLM3_HUMAN Actin-binding LIM protein 3
FER	P27986-465-471	1.19339	P85A_HUMAN Phosphatidylinositol 3-kinase regulatory subunit alpha
FER	Q92569-197-203	1.19339	P55G_HUMAN Phosphatidylinositol 3-kinase regulatory subunit gamma
FER	A1X283-506-512	1.189	SPD2B_HUMAN SH3 and PX domain-containing protein 2B
FER	Q02410-196-202	1.17706	APBA1_HUMAN Amyloid beta A4 precursor protein-binding family A member 1
FER	Q9UPN6-1235-1241	1.17219	SCAF8_HUMAN Protein SCAF8
FER	Q8NDG6-705-711	1.16555	TDRD9_HUMAN Putative ATP-dependent RNA helicase TDRD9
FER	P13807-403-409	1.161	GYS1_HUMAN Glycogen [starch] synthase, muscle
FER	Q8TDI0-1065-1071	1.15529	CHD5_HUMAN Chromodomain-helicase-DNA-binding protein 5
FER	Q02763-1046-1052	1.14947	TIE2_HUMAN Angiopoietin-1 receptor
FER	O75563-259-265	1.13997	SKAP2_HUMAN Src kinase-associated phosphoprotein 2
FER	Q13596-129-135	1.12207	SNX1_HUMAN Sorting nexin-1
FER	Q9NR46-75-81	1.12148	SHLB2_HUMAN Endophilin-B2
FER	Q13596-192-198	1.12118	SNX1_HUMAN Sorting nexin-1
FER	Q6ZNL6-772-778	1.11898	FGD5_HUMAN FYVE, RhoGEF and PH domain-containing protein 5
FER	Q9Y5X1-292-298	1.11793	SNX9_HUMAN Sorting nexin-9
FER	Q9NZJ4-3461-3467	1.11249	SACS_HUMAN Sacsin
FER	Q9Y617-277-283	1.10525	SERC_HUMAN Phosphoserine aminotransferase
FER	O00459-462-468	1.10298	P85B_HUMAN Phosphatidylinositol 3-kinase regulatory subunit beta
FER	Q9GZU8-53-59	1.07316	F192A_HUMAN Protein FAM192A
FER	Q53GS9-177-183	1.06802	SNUT2_HUMAN U4/U6.U5 tri-snRNP-associated protein 2
FER	O14647-594-600	1.06565	CHD2_HUMAN Chromodomain-helicase-DNA-binding protein 2
FER	Q9NR11-35-41	1.0602	ZN302_HUMAN Zinc finger protein 302
FER	Q9BWG4-24-30	1.04971	SSBP4_HUMAN Single-stranded DNA-binding protein 4
FER	Q9BWW4-23-29	1.04971	SSBP3_HUMAN Single-stranded DNA-binding protein 3
FER	Q9UBX0-85-91	1.0386	HESX1_HUMAN Homeobox expressed in ES cells 1
FER	Q5JSL3-1710-1716	1.03402	DOC11_HUMAN Dedicator of cytokinesis protein 11
FER	Q6ZNL6-782-788	1.02969	FGD5_HUMAN FYVE, RhoGEF and PH domain-containing protein 5
FER	P06400-319-325	1.02958	RB_HUMAN Retinoblastoma-associated protein
FER	O15357-884-890	1.02902	SHIP2_HUMAN Phosphatidylinositol 3,4,5-trisphosphate 5-phosphatase 2
FER	O00458-114-120	1.02813	IFRD1_HUMAN Interferon-related developmental regulator 1
FER	Q8IWV1-371-377	1.01628	LAX1_HUMAN Lymphocyte transmembrane adapter 1
FER	P13010-414-420	1.01614	XRCC5_HUMAN X-ray repair cross-complementing protein 5
FER	Q8WZ42-32173-32179	1.01147	TITIN_HUMAN Titin
FER	Q9P2N2-551-557	1.01122	RHG28_HUMAN Rho GTPase-activating protein 28
FER	Q15746-790-796	1.00345	MYLK_HUMAN Myosin light chain kinase, smooth muscle
FER	P60709-164-170	1.00061	ACTB_HUMAN Actin, cytoplasmic 1
FER	P62736-166-172	1.00061	ACTA_HUMAN Actin, aortic smooth muscle
FER	P63261-164-170	1.00061	ACTG_HUMAN Actin, cytoplasmic 2
FER	P63267-165-171	1.00061	ACTH_HUMAN Actin, gamma-enteric smooth muscle
FER	P68032-166-172	1.00061	ACTC_HUMAN Actin, alpha cardiac muscle 1
FER	P68133-166-172	1.00061	ACTS_HUMAN Actin, alpha skeletal muscle
FES	Q9BVQ7-736-742	1.7394	SPA5L_HUMAN Spermatogenesis-associated protein 5-like protein 1
FES	Q7L591-396-402	1.68682	DOK3_HUMAN Docking protein 3
FES	O94929-359-365	1.42963	ABLM3_HUMAN Actin-binding LIM protein 3
FES	Q6ZNL6-772-778	1.37261	FGD5_HUMAN FYVE, RhoGEF and PH domain-containing protein 5
FES	O75674-458-464	1.3579	TM1L1_HUMAN TOM1-like protein 1
FES	P68104-165-171	1.33248	EF1A1_HUMAN Elongation factor 1-alpha 1
FES	Q9Y617-277-283	1.2905	SERC_HUMAN Phosphoserine aminotransferase
FES	Q5JSL3-1710-1716	1.28308	DOC11_HUMAN Dedicator of cytokinesis protein 11
FES	Q9NR46-75-81	1.24944	SHLB2_HUMAN Endophilin-B2
FES	Q6ZNL6-782-788	1.21844	FGD5_HUMAN FYVE, RhoGEF and PH domain-containing protein 5
FES	Q02763-1046-1052	1.19822	TIE2_HUMAN Angiopoietin-1 receptor
FES	Q8WZ42-32173-32179	1.16796	TITIN_HUMAN Titin
FES	Q13813-764-770	1.16629	SPTA2_HUMAN Spectrin alpha chain, brain
FES	A1X283-506-512	1.16015	SPD2B_HUMAN SH3 and PX domain-containing protein 2B
FES	P20042-174-180	1.15607	IF2B_HUMAN Eukaryotic translation initiation factor 2 subunit 2
FES	P56715-1523-1529	1.14992	RP1_HUMAN Oxygen-regulated protein 1
FES	P29350-562-568	1.14821	PTN6_HUMAN Tyrosine-protein phosphatase non-receptor type 6
FES	Q9NPI1-13-19	1.14584	BRD7_HUMAN Bromodomain-containing protein 7
FES	Q7Z4H7-835-841	1.14584	HAUS6_HUMAN HAUS augmin-like complex subunit 6
FES	P30520-237-243	1.14048	PURA2_HUMAN Adenylosuccinate synthetase isozyme 2
FES	Q9HD43-1100-1106	1.13232	PTPRH_HUMAN Receptor-type tyrosine-protein phosphatase H
FES	Q9H792-663-669	1.13147	PEAK1_HUMAN Pseudopodium-enriched atypical kinase 1
FES	P25098-84-90	1.12599	ARBK1_HUMAN Beta-adrenergic receptor kinase 1
FES	Q13596-192-198	1.12314	SNX1_HUMAN Sorting nexin-1
FES	Q68CZ2-331-337	1.1227	TENS3_HUMAN Tensin-3
FES	O75563-259-265	1.11965	SKAP2_HUMAN Src kinase-associated phosphoprotein 2
FES	P30086-179-185	1.11704	PEBP1_HUMAN Phosphatidylethanolamine-binding protein 1
FES	P13807-403-409	1.11036	GYS1_HUMAN Glycogen [starch] synthase, muscle
FES	Q86UY8-369-375	1.09784	NT5D3_HUMAN 5'-nucleotidase domain-containing protein 3
FES	P51693-636-642	1.0978	APLP1_HUMAN Amyloid-like protein 1
FES	Q9NZJ4-3461-3467	1.09522	SACS_HUMAN Sacsin
FES	Q8IWV1-371-377	1.08905	LAX1_HUMAN Lymphocyte transmembrane adapter 1
FES	P16157-214-220	1.08743	ANK1_HUMAN Ankyrin-1
FES	P28288-161-167	1.0832	ABCD3_HUMAN ATP-binding cassette sub-family D member 3
FES	Q15746-790-796	1.07784	MYLK_HUMAN Myosin light chain kinase, smooth muscle
FES	Q9Y5X1-292-298	1.07557	SNX9_HUMAN Sorting nexin-9
FES	P07900-59-65	1.07177	HS90A_HUMAN Heat shock protein HSP 90-alpha
FES	P08238-54-60	1.07177	HS90B_HUMAN Heat shock protein HSP 90-beta
FES	Q9BZ29-1478-1484	1.06751	DOCK9_HUMAN Dedicator of cytokinesis protein 9
FES	P06737-731-737	1.05577	PYGL_HUMAN Glycogen phosphorylase, liver form
FES	Q9BZ29-52-58	1.05534	DOCK9_HUMAN Dedicator of cytokinesis protein 9
FES	P05067-755-761	1.0518	A4_HUMAN Amyloid beta A4 protein
FES	P15498-172-178	1.0457	VAV_HUMAN Proto-oncogene vav
FES	P35222-331-337	1.04389	CTNB1_HUMAN Catenin beta-1
FES	O15357-884-890	1.04125	SHIP2_HUMAN Phosphatidylinositol 3,4,5-trisphosphate 5-phosphatase 2
FES	Q8N9B5-318-324	1.04038	JMY_HUMAN Junction-mediating and -regulatory protein
FES	Q9H467-273-279	1.03881	CUED2_HUMAN CUE domain-containing protein 2
FES	Q8WXH0-3253-3259	1.03156	SYNE2_HUMAN Nesprin-2
FES	P52757-151-157	1.02345	CHIO_HUMAN Beta-chimaerin
FES	Q13107-190-196	1.01228	UBP4_HUMAN Ubiquitin carboxyl-terminal hydrolase 4
FGR	P09104-234-240	6.95998	ENOG_HUMAN Gamma-enolase
FGR	Q99704-294-300	6.56525	DOK1_HUMAN Docking protein 1
FGR	P31785-361-367	6.42845	IL2RG_HUMAN Cytokine receptor common subunit gamma
FGR	Q9NRX2-53-59	6.42262	RM17_HUMAN 39S ribosomal protein L17, mitochondrial
FGR	Q6ZV73-752-758	6.36297	FGD6_HUMAN FYVE, RhoGEF and PH domain-containing protein 6
FGR	O43242-390-396	6.35109	PSMD3_HUMAN 26S proteasome non-ATPase regulatory subunit 3
FGR	Q15208-441-447	6.29851	STK38_HUMAN Serine/threonine-protein kinase 38
FGR	P20929-4749-4755	6.00479	NEBU_HUMAN Nebulin
FGR	P31749-174-180	5.97596	AKT1_HUMAN RAC-alpha serine/threonine-protein kinase
FGR	P31751-176-182	5.97596	AKT2_HUMAN RAC-beta serine/threonine-protein kinase
FGR	P06744-90-96	5.94348	G6PI_HUMAN Glucose-6-phosphate isomerase
FGR	Q9Y6D9-632-638	5.90591	MD1L1_HUMAN Mitotic spindle assembly checkpoint protein MAD1
FGR	P00533-583-589	5.81502	EGFR_HUMAN Epidermal growth factor receptor
FGR	P17252-363-369	5.77058	KPCA_HUMAN Protein kinase C alpha type
FGR	P21854-5-11	5.75516	CD72_HUMAN B-cell differentiation antigen CD72
FGR	Q9NPI6-308-314	5.68574	DCP1A_HUMAN mRNA-decapping enzyme 1A
FGR	P29692-180-186	5.62553	EF1D_HUMAN Elongation factor 1-delta
FGR	P26715-38-44	5.58685	NKG2A_HUMAN NKG2-A/NKG2-B type II integral membrane protein
FGR	P06753-259-265	5.57459	TPM3_HUMAN Tropomyosin alpha-3 chain
FGR	P09493-259-265	5.57459	TPM1_HUMAN Tropomyosin alpha-1 chain
FGR	O15371-48-54	5.54664	EIF3D_HUMAN Eukaryotic translation initiation factor 3 subunit D
FGR	P55196-1250-1256	5.52967	AFAD_HUMAN Afadin
FGR	Q9UBT7-434-440	5.47963	CTNL1_HUMAN Alpha-catulin
FGR	P07437-104-110	5.46976	TBB5_HUMAN Tubulin beta chain
FGR	P68371-104-110	5.46976	TBB4B_HUMAN Tubulin beta-4B chain
FGR	Q9H3M7-376-382	5.44724	TXNIP_HUMAN Thioredoxin-interacting protein
FGR	P07510-495-501	5.44716	ACHG_HUMAN Acetylcholine receptor subunit gamma
FGR	O15539-38-44	5.44255	RGS5_HUMAN Regulator of G-protein signaling 5
FGR	P43626-330-336	5.39463	KI2L1_HUMAN Killer cell immunoglobulin-like receptor 2DL1
FGR	P17987-179-185	5.35599	TCPA_HUMAN T-complex protein 1 subunit alpha
FGR	Q8N4C8-904-910	5.32961	MINK1_HUMAN Misshapen-like kinase 1
FGR	P04792-140-146	5.32814	HSPB1_HUMAN Heat shock protein beta-1
FGR	P14923-51-57	5.32619	PLAK_HUMAN Junction plakoglobin
FGR	P60891-144-150	5.26467	PRPS1_HUMAN Ribose-phosphate pyrophosphokinase 1
FGR	O43312-391-397	5.23889	MTSS1_HUMAN Metastasis suppressor protein 1
FGR	Q12955-243-249	5.22455	ANK3_HUMAN Ankyrin-3
FGR	P13647-344-350	5.19772	K2C5_HUMAN Keratin, type II cytoskeletal 5
FGR	P68366-270-276	5.19569	TBA4A_HUMAN Tubulin alpha-4A chain
FGR	Q71U36-270-276	5.19569	TBA1A_HUMAN Tubulin alpha-1A chain
FGR	Q9H4M9-27-33	5.17925	EHD1_HUMAN EH domain-containing protein 1
FGR	P23528-87-93	5.1769	COF1_HUMAN Cofilin-1
FGR	Q9Y281-87-93	5.1769	COF2_HUMAN Cofilin-2
FGR	P17658-518-524	5.16694	KCNA6_HUMAN Potassium voltage-gated channel subfamily A member 6
FGR	O75161-1350-1356	5.14566	NPHP4_HUMAN Nephrocystin-4
FGR	P12277-37-43	5.12755	KCRB_HUMAN Creatine kinase B-type
FGR	P22694-68-74	5.11695	KAPCB_HUMAN cAMP-dependent protein kinase catalytic subunit beta
FGR	Q13423-371-377	5.11356	NNTM_HUMAN NAD(P) transhydrogenase, mitochondrial
FGR	Q9UHW9-154-160	5.10552	S12A6_HUMAN Solute carrier family 12 member 6
FGR	Q8NHU3-22-28	5.10006	SMS2_HUMAN Phosphatidylcholine:ceramide cholinephosphotransferase 2
FGR	Q9Y4H2-812-818	5.07461	IRS2_HUMAN Insulin receptor substrate 2
FRK	P15260-455-461	6.92324	INGR1_HUMAN Interferon gamma receptor 1
FRK	Q9P1U1-14-20	6.36556	ARP3B_HUMAN Actin-related protein 3B
FRK	Q9P0N9-12-18	6.35495	TBCD7_HUMAN TBC1 domain family member 7
FRK	Q96CW6-298-304	6.22293	S7A6O_HUMAN Probable RNA polymerase II nuclear localization protein SLC7A6OS
FRK	O15357-829-835	6.11899	SHIP2_HUMAN Phosphatidylinositol 3,4,5-trisphosphate 5-phosphatase 2
FRK	P10636-512-518	5.8683	TAU_HUMAN Microtubule-associated protein tau
FRK	Q9NR46-75-81	5.76701	SHLB2_HUMAN Endophilin-B2
FRK	P58004-321-327	5.62058	SESN2_HUMAN Sestrin-2
FRK	P54764-600-606	5.61191	EPHA4_HUMAN Ephrin type-A receptor 4
FRK	P35998-172-178	5.58675	PRS7_HUMAN 26S protease regulatory subunit 7
FRK	Q9Y371-78-84	5.5734	SHLB1_HUMAN Endophilin-B1
FRK	Q8IYM9-392-398	5.56872	TRI22_HUMAN E3 ubiquitin-protein ligase TRIM22
FRK	Q8N3R9-241-247	5.50742	MPP5_HUMAN MAGUK p55 subfamily member 5
FRK	Q8N3U4-431-437	5.48205	STAG2_HUMAN Cohesin subunit SA-2
FRK	O14744-302-308	5.41021	ANM5_HUMAN Protein arginine N-methyltransferase 5
FRK	Q14204-3128-3134	5.34762	DYHC1_HUMAN Cytoplasmic dynein 1 heavy chain 1
FRK	Q9UBC9-104-110	5.34619	SPRR3_HUMAN Small proline-rich protein 3
FRK	P05783-11-17	5.31641	K1C18_HUMAN Keratin, type I cytoskeletal 18
FRK	Q96JZ2-263-269	5.30052	HSH2D_HUMAN Hematopoietic SH2 domain-containing protein
FRK	Q15746-1633-1639	5.253	MYLK_HUMAN Myosin light chain kinase, smooth muscle
FRK	Q8WWF8-168-174	5.23997	CAPSL_HUMAN Calcyphosin-like protein
FRK	P49454-1825-1831	5.20462	CENPF_HUMAN Centromere protein F
FRK	P15941-1227-1233	5.18013	MUC1_HUMAN Mucin-1
FRK	P55795-241-247	5.17562	HNRH2_HUMAN Heterogeneous nuclear ribonucleoprotein H2
FRK	Q9H8G1-58-64	5.1577	ZN430_HUMAN Zinc finger protein 430
FRK	Q9UJF2-564-570	5.15767	NGAP_HUMAN Ras GTPase-activating protein nGAP
FRK	P42680-284-290	5.15301	TEC_HUMAN Tyrosine-protein kinase Tec
FRK	P58340-111-117	5.12551	MLF1_HUMAN Myeloid leukemia factor 1
FRK	P50748-15-21	5.12321	KNTC1_HUMAN Kinetochore-associated protein 1
FRK	Q9UBC9-144-150	5.1208	SPRR3_HUMAN Small proline-rich protein 3
FRK	P31943-217-223	5.10341	HNRH1_HUMAN Heterogeneous nuclear ribonucleoprotein H
FRK	P55795-217-223	5.10341	HNRH2_HUMAN Heterogeneous nuclear ribonucleoprotein H2
FRK	Q96QV1-291-297	5.05748	HHIP_HUMAN Hedgehog-interacting protein
FRK	O00321-289-295	5.0573	ETV2_HUMAN ETS translocation variant 2
FRK	Q96Q15-2252-2258	5.05528	SMG1_HUMAN Serine/threonine-protein kinase SMG1
FRK	O75581-1502-1508	5.0454	LRP6_HUMAN Low-density lipoprotein receptor-related protein 6
FRK	A6NCV1-255-261	5.03996	O6C74_HUMAN Olfactory receptor 6C74
FRK	O15304-160-166	5.03727	SIVA_HUMAN Apoptosis regulatory protein Siva
FRK	P62195-146-152	5.03343	PRS8_HUMAN 26S protease regulatory subunit 8
FRK	Q12996-544-550	5.02192	CSTF3_HUMAN Cleavage stimulation factor subunit 3
FRK	Q8WWN8-682-688	5.01621	ARAP3_HUMAN Arf-GAP with Rho-GAP domain, ANK repeat and PH domain-containing protein 3
FRK	P23229-471-477	5.00125	ITA6_HUMAN Integrin alpha-6
FRK	Q8WYP3-75-81	4.99958	RIN2_HUMAN Ras and Rab interactor 2
FRK	P43686-162-168	4.99528	PRS6B_HUMAN 26S protease regulatory subunit 6B
FRK	Q12792-307-313	4.99219	TWF1_HUMAN Twinfilin-1
FRK	Q9UGI8-255-261	4.97915	TES_HUMAN Testin
FRK	Q9HBW9-300-306	4.95632	ELTD1_HUMAN EGF, latrophilin and seven transmembrane domain-containing protein 1
FRK	P47211-218-224	4.95117	GALR1_HUMAN Galanin receptor type 1
FRK	Q8TA86-50-56	4.9413	RP9_HUMAN Retinitis pigmentosa 9 protein
FRK	Q53EL6-403-409	4.94026	PDCD4_HUMAN Programmed cell death protein 4
GRAP2	O15013-627-633	1.92927	ARHGA_HUMAN Rho guanine nucleotide exchange factor 10
GRAP2	Q8WZ64-75-81	1.53327	ARAP2_HUMAN Arf-GAP with Rho-GAP domain, ANK repeat and PH domain-containing protein 2
GRAP2	P08865-137-143	1.5207	RSSA_HUMAN 40S ribosomal protein SA
GRAP2	Q13615-612-618	1.49979	MTMR3_HUMAN Myotubularin-related protein 3
GRAP2	Q8IZD9-1566-1572	1.48943	DOCK3_HUMAN Dedicator of cytokinesis protein 3
GRAP2	Q9H467-273-279	1.45021	CUED2_HUMAN CUE domain-containing protein 2
GRAP2	Q86TB9-399-405	1.41792	PATL1_HUMAN Protein PAT1 homolog 1
GRAP2	Q9Y6G9-101-107	1.41683	DC1L1_HUMAN Cytoplasmic dynein 1 light intermediate chain 1
GRAP2	P05787-141-147	1.39322	K2C8_HUMAN Keratin, type II cytoskeletal 8
GRAP2	P02549-1497-1503	1.34637	SPTA1_HUMAN Spectrin alpha chain, erythrocyte
GRAP2	Q86YR5-250-256	1.31537	GPSM1_HUMAN G-protein-signaling modulator 1
GRAP2	Q8NEB9-515-521	1.30699	PK3C3_HUMAN Phosphatidylinositol 3-kinase catalytic subunit type 3
GRAP2	O76090-129-135	1.29941	BEST1_HUMAN Bestrophin-1
GRAP2	Q9BYB0-930-936	1.29703	SHAN3_HUMAN SH3 and multiple ankyrin repeat domains protein 3
GRAP2	Q14185-1809-1815	1.29232	DOCK1_HUMAN Dedicator of cytokinesis protein 1
GRAP2	Q9Y333-33-39	1.28205	LSM2_HUMAN U6 snRNA-associated Sm-like protein LSm2
GRAP2	Q99996-488-494	1.28121	AKAP9_HUMAN A-kinase anchor protein 9
GRAP2	Q8N4X5-357-363	1.27819	AF1L2_HUMAN Actin filament-associated protein 1-like 2
GRAP2	Q8N556-351-357	1.27767	AFAP1_HUMAN Actin filament-associated protein 1
GRAP2	P18031-64-70	1.27475	PTN1_HUMAN Tyrosine-protein phosphatase non-receptor type 1
GRAP2	Q8IZP0-21-27	1.25659	ABI1_HUMAN Abl interactor 1
GRAP2	Q14289-879-885	1.25471	FAK2_HUMAN Protein-tyrosine kinase 2-beta
GRAP2	Q06124-582-588	1.24831	PTN11_HUMAN Tyrosine-protein phosphatase non-receptor type 11
GRAP2	Q9BZD4-35-41	1.24794	NUF2_HUMAN Kinetochore protein Nuf2
GRAP2	Q9Y4H2-764-770	1.24737	IRS2_HUMAN Insulin receptor substrate 2
GRAP2	O15247-237-243	1.24525	CLIC2_HUMAN Chloride intracellular channel protein 2
GRAP2	Q9UPY3-1089-1095	1.23873	DICER_HUMAN Endoribonuclease Dicer
GRAP2	Q15058-1021-1027	1.23872	KIF14_HUMAN Kinesin-like protein KIF14
GRAP2	Q8TD57-2637-2643	1.23176	DYH3_HUMAN Dynein heavy chain 3, axonemal
GRAP2	Q9BZI7-96-102	1.22555	REN3B_HUMAN Regulator of nonsense transcripts 3B
GRAP2	Q96QE4-900-906	1.21826	LR37B_HUMAN Leucine-rich repeat-containing protein 37B
GRAP2	Q8IWV1-371-377	1.21238	LAX1_HUMAN Lymphocyte transmembrane adapter 1
GRAP2	Q8NEU8-281-287	1.20891	DP13B_HUMAN DCC-interacting protein 13-beta
GRAP2	P09619-714-720	1.20643	PGFRB_HUMAN Platelet-derived growth factor receptor beta
GRAP2	Q05655-628-634	1.20583	KPCD_HUMAN Protein kinase C delta type
GRAP2	Q9BZ29-52-58	1.20116	DOCK9_HUMAN Dedicator of cytokinesis protein 9
GRAP2	P62736-294-300	1.19828	ACTA_HUMAN Actin, aortic smooth muscle
GRAP2	P63267-293-299	1.19828	ACTH_HUMAN Actin, gamma-enteric smooth muscle
GRAP2	P68032-294-300	1.19828	ACTC_HUMAN Actin, alpha cardiac muscle 1
GRAP2	P68133-294-300	1.19828	ACTS_HUMAN Actin, alpha skeletal muscle
GRAP2	Q2M3C7-270-276	1.18592	SPKAP_HUMAN A-kinase anchor protein SPHKAP
GRAP2	Q16181-139-145	1.17885	SEPT7_HUMAN Septin-7
GRAP2	O95391-295-301	1.17772	SLU7_HUMAN Pre-mRNA-splicing factor SLU7
GRAP2	Q9H792-1105-1111	1.17438	PEAK1_HUMAN Pseudopodium-enriched atypical kinase 1
GRAP2	Q9NP74-138-144	1.17204	PALMD_HUMAN Palmdelphin
GRAP2	O94851-651-657	1.16969	MICA2_HUMAN Protein-methionine sulfoxide oxidase MICAL2
GRAP2	Q13077-308-314	1.1688	TRAF1_HUMAN TNF receptor-associated factor 1
GRAP2	P29350-562-568	1.16399	PTN6_HUMAN Tyrosine-protein phosphatase non-receptor type 6
GRAP2	Q9Y217-259-265	1.1636	MTMR6_HUMAN Myotubularin-related protein 6
GRAP2	Q8WXH0-3253-3259	1.16266	SYNE2_HUMAN Nesprin-2
GRB10	O00507-796-802	5.80714	USP9Y_HUMAN Probable ubiquitin carboxyl-terminal hydrolase FAF-Y
GRB10	Q93008-795-801	5.80714	USP9X_HUMAN Probable ubiquitin carboxyl-terminal hydrolase FAF-X
GRB10	Q9UPY3-1089-1095	5.79508	DICER_HUMAN Endoribonuclease Dicer
GRB10	Q8N4C8-904-910	5.55786	MINK1_HUMAN Misshapen-like kinase 1
GRB10	Q12913-1318-1324	5.49702	PTPRJ_HUMAN Receptor-type tyrosine-protein phosphatase eta
GRB10	Q13621-68-74	5.42921	S12A1_HUMAN Solute carrier family 12 member 1
GRB10	Q15029-165-171	5.38937	U5S1_HUMAN 116 kDa U5 small nuclear ribonucleoprotein component
GRB10	Q13813-2428-2434	5.36172	SPTA2_HUMAN Spectrin alpha chain, brain
GRB10	P32297-226-232	5.36029	ACHA3_HUMAN Neuronal acetylcholine receptor subunit alpha-3
GRB10	Q8NGV0-275-281	5.30904	OR2Y1_HUMAN Olfactory receptor 2Y1
GRB10	Q9H792-633-639	5.28838	PEAK1_HUMAN Pseudopodium-enriched atypical kinase 1
GRB10	Q3I5F7-118-124	5.27164	ACOT6_HUMAN Putative acyl-coenzyme A thioesterase 6
GRB10	Q9Y237-120-126	5.25473	PIN4_HUMAN Peptidyl-prolyl cis-trans isomerase NIMA-interacting 4
GRB10	P61106-12-18	5.19306	RAB14_HUMAN Ras-related protein Rab-14
GRB10	Q8WUD1-7-13	5.19306	RAB2B_HUMAN Ras-related protein Rab-2B
GRB10	P18433-269-275	5.16274	PTPRA_HUMAN Receptor-type tyrosine-protein phosphatase alpha
GRB10	P30613-562-568	5.15468	KPYR_HUMAN Pyruvate kinase isozymes R/L
GRB10	P58004-321-327	5.11299	SESN2_HUMAN Sestrin-2
GRB10	Q02880-233-239	5.11189	TOP2B_HUMAN DNA topoisomerase 2-beta
GRB10	Q9Y2P4-607-613	5.07628	S27A6_HUMAN Long-chain fatty acid transport protein 6
GRB10	P35968-1212-1218	5.05319	VGFR2_HUMAN Vascular endothelial growth factor receptor 2
GRB10	Q9UHW9-154-160	5.04684	S12A6_HUMAN Solute carrier family 12 member 6
GRB10	P15924-253-259	5.03927	DESP_HUMAN Desmoplakin
GRB10	P28827-927-933	4.9799	PTPRM_HUMAN Receptor-type tyrosine-protein phosphatase mu
GRB10	P29350-507-513	4.97638	PTN6_HUMAN Tyrosine-protein phosphatase non-receptor type 6
GRB10	O43813-328-334	4.9376	LANC1_HUMAN LanC-like protein 1
GRB10	P15498-172-178	4.92253	VAV_HUMAN Proto-oncogene vav
GRB10	Q9NP91-304-310	4.90881	S6A20_HUMAN Sodium- and chloride-dependent transporter XTRP3
GRB10	P78509-469-475	4.88132	RELN_HUMAN Reelin
GRB10	P42224-666-672	4.86531	STAT1_HUMAN Signal transducer and activator of transcription 1-alpha/beta
GRB10	Q6IF00-277-283	4.825	OR2T2_HUMAN Olfactory receptor 2T2
GRB10	Q8NGX2-276-282	4.825	O2T35_HUMAN Olfactory receptor 2T35
GRB10	Q96R27-276-282	4.825	OR2M4_HUMAN Olfactory receptor 2M4
GRB10	P46821-1060-1066	4.81512	MAP1B_HUMAN Microtubule-associated protein 1B
GRB10	P35790-435-441	4.78697	CHKA_HUMAN Choline kinase alpha
GRB10	Q9NYJ8-630-636	4.76982	TAB2_HUMAN TGF-beta-activated kinase 1 and MAP3K7-binding protein 2
GRB10	O15117-769-775	4.76041	FYB_HUMAN FYN-binding protein
GRB10	Q8WXA8-232-238	4.74111	5HT3C_HUMAN 5-hydroxytryptamine receptor 3C
GRB10	Q9NR46-75-81	4.70472	SHLB2_HUMAN Endophilin-B2
GRB10	P52565-154-160	4.66668	GDIR1_HUMAN Rho GDP-dissociation inhibitor 1
GRB10	P52566-151-157	4.66668	GDIR2_HUMAN Rho GDP-dissociation inhibitor 2
GRB10	Q8TDY2-1203-1209	4.65608	RBCC1_HUMAN RB1-inducible coiled-coil protein 1
GRB10	P34896-178-184	4.65486	GLYC_HUMAN Serine hydroxymethyltransferase, cytosolic
GRB10	Q5VWQ8-608-614	4.6514	DAB2P_HUMAN Disabled homolog 2-interacting protein
GRB10	Q96PV0-680-686	4.6514	SYGP1_HUMAN Ras GTPase-activating protein SynGAP
GRB10	Q8WZ42-32173-32179	4.64562	TITIN_HUMAN Titin
GRB10	O75083-298-304	4.6398	WDR1_HUMAN WD repeat-containing protein 1
GRB10	P05067-755-761	4.62048	A4_HUMAN Amyloid beta A4 protein
GRB10	O43150-761-767	4.59487	ASAP2_HUMAN Arf-GAP with SH3 domain, ANK repeat and PH domain-containing protein 2
GRB10	Q8NH37-271-277	4.59249	OR4C3_HUMAN Olfactory receptor 4C3
GRB14	Q13615-612-618	2.50739	MTMR3_HUMAN Myotubularin-related protein 3
GRB14	O00507-796-802	2.44406	USP9Y_HUMAN Probable ubiquitin carboxyl-terminal hydrolase FAF-Y
GRB14	Q93008-795-801	2.44406	USP9X_HUMAN Probable ubiquitin carboxyl-terminal hydrolase FAF-X
GRB14	P22626-285-291	2.31309	ROA2_HUMAN Heterogeneous nuclear ribonucleoproteins A2/B1
GRB14	Q7L591-396-402	2.2616	DOK3_HUMAN Docking protein 3
GRB14	P08865-137-143	2.22335	RSSA_HUMAN 40S ribosomal protein SA
GRB14	P30613-562-568	2.22189	KPYR_HUMAN Pyruvate kinase isozymes R/L
GRB14	O75083-298-304	2.19882	WDR1_HUMAN WD repeat-containing protein 1
GRB14	P15924-253-259	2.17752	DESP_HUMAN Desmoplakin
GRB14	Q8WXH0-3253-3259	2.17608	SYNE2_HUMAN Nesprin-2
GRB14	P05787-141-147	2.17597	K2C8_HUMAN Keratin, type II cytoskeletal 8
GRB14	Q76FK4-53-59	2.16653	NOL8_HUMAN Nucleolar protein 8
GRB14	Q9BVQ7-736-742	2.12489	SPA5L_HUMAN Spermatogenesis-associated protein 5-like protein 1
GRB14	Q16288-129-135	2.10783	NTRK3_HUMAN NT-3 growth factor receptor
GRB14	Q86YR5-250-256	2.0686	GPSM1_HUMAN G-protein-signaling modulator 1
GRB14	Q86TB9-564-570	2.06561	PATL1_HUMAN Protein PAT1 homolog 1
GRB14	Q14511-10-16	2.04914	CASL_HUMAN Enhancer of filamentation 1
GRB14	Q8N6F7-105-111	2.04353	GCET2_HUMAN Germinal center B-cell-expressed transcript 2 protein
GRB14	Q8IZP0-21-27	2.03855	ABI1_HUMAN Abl interactor 1
GRB14	Q99996-488-494	1.99459	AKAP9_HUMAN A-kinase anchor protein 9
GRB14	O15530-374-380	1.97937	PDPK1_HUMAN 3-phosphoinositide-dependent protein kinase 1
GRB14	Q9H792-633-639	1.97725	PEAK1_HUMAN Pseudopodium-enriched atypical kinase 1
GRB14	P55060-406-412	1.97524	XPO2_HUMAN Exportin-2
GRB14	O14966-188-194	1.96775	RAB7L_HUMAN Ras-related protein Rab-7L1
GRB14	P32927-764-770	1.96553	IL3RB_HUMAN Cytokine receptor common subunit beta
GRB14	Q96P31-720-726	1.96396	FCRL3_HUMAN Fc receptor-like protein 3
GRB14	P55011-901-907	1.95468	S12A2_HUMAN Solute carrier family 12 member 2
GRB14	Q12913-1318-1324	1.94908	PTPRJ_HUMAN Receptor-type tyrosine-protein phosphatase eta
GRB14	Q96JQ2-926-932	1.94838	CLMN_HUMAN Calmin
GRB14	Q8WYP3-75-81	1.93844	RIN2_HUMAN Ras and Rab interactor 2
GRB14	Q9Y2P4-607-613	1.93448	S27A6_HUMAN Long-chain fatty acid transport protein 6
GRB14	Q5VWQ8-608-614	1.92982	DAB2P_HUMAN Disabled homolog 2-interacting protein
GRB14	Q96PV0-680-686	1.92982	SYGP1_HUMAN Ras GTPase-activating protein SynGAP
GRB14	P46821-1921-1927	1.91735	MAP1B_HUMAN Microtubule-associated protein 1B
GRB14	Q16394-129-135	1.91651	EXT1_HUMAN Exostosin-1
GRB14	Q9GZY6-134-140	1.91491	NTAL_HUMAN Linker for activation of T-cells family member 2
GRB14	Q9NZJ4-3461-3467	1.9148	SACS_HUMAN Sacsin
GRB14	Q99541-215-221	1.9096	PLIN2_HUMAN Perilipin-2
GRB14	Q8N4C8-904-910	1.90006	MINK1_HUMAN Misshapen-like kinase 1
GRB14	Q8IXJ6-102-108	1.88249	SIR2_HUMAN NAD-dependent protein deacetylase sirtuin-2
GRB14	O75563-259-265	1.88106	SKAP2_HUMAN Src kinase-associated phosphoprotein 2
GRB14	Q9BW04-38-44	1.87914	SARG_HUMAN Specifically androgen-regulated gene protein
GRB14	Q9Y4P1-6-12	1.87549	ATG4B_HUMAN Cysteine protease ATG4B
GRB14	O95405-514-520	1.87254	ZFYV9_HUMAN Zinc finger FYVE domain-containing protein 9
GRB14	Q9UMD9-62-68	1.85846	COHA1_HUMAN Collagen alpha-1(XVII) chain
GRB14	P42025-2-8	1.85137	ACTY_HUMAN Beta-centractin
GRB14	Q8WU20-347-353	1.84734	FRS2_HUMAN Fibroblast growth factor receptor substrate 2
GRB14	Q9H467-273-279	1.84135	CUED2_HUMAN CUE domain-containing protein 2
GRB14	Q9NYJ8-630-636	1.83596	TAB2_HUMAN TGF-beta-activated kinase 1 and MAP3K7-binding protein 2
GRB14	Q13621-68-74	1.83137	S12A1_HUMAN Solute carrier family 12 member 1
GRB2	P00352-117-123	1.95042	AL1A1_HUMAN Retinal dehydrogenase 1
GRB2	O15013-627-633	1.94941	ARHGA_HUMAN Rho guanine nucleotide exchange factor 10
GRB2	P05787-141-147	1.87077	K2C8_HUMAN Keratin, type II cytoskeletal 8
GRB2	Q93052-467-473	1.84364	LPP_HUMAN Lipoma-preferred partner
GRB2	Q9UKQ2-235-241	1.70182	ADA28_HUMAN Disintegrin and metalloproteinase domain-containing protein 28
GRB2	P63096-153-159	1.653	GNAI1_HUMAN Guanine nucleotide-binding protein G(i) subunit alpha-1
GRB2	P52272-62-68	1.60913	HNRPM_HUMAN Heterogeneous nuclear ribonucleoprotein M
GRB2	Q13813-2428-2434	1.60227	SPTA2_HUMAN Spectrin alpha chain, brain
GRB2	Q9NQ33-138-144	1.58684	ASCL3_HUMAN Achaete-scute homolog 3
GRB2	Q5T5P2-433-439	1.55903	SKT_HUMAN Sickle tail protein homolog
GRB2	P55196-1130-1136	1.55829	AFAD_HUMAN Afadin
GRB2	O95922-181-187	1.55167	TTLL1_HUMAN Probable tubulin polyglutamylase TTLL1
GRB2	P09619-714-720	1.53518	PGFRB_HUMAN Platelet-derived growth factor receptor beta
GRB2	Q9NYQ8-3272-3278	1.52056	FAT2_HUMAN Protocadherin Fat 2
GRB2	P61326-32-38	1.51951	MGN_HUMAN Protein mago nashi homolog
GRB2	P18433-269-275	1.50088	PTPRA_HUMAN Receptor-type tyrosine-protein phosphatase alpha
GRB2	P00390-156-162	1.48859	GSHR_HUMAN Glutathione reductase, mitochondrial
GRB2	O75083-298-304	1.48634	WDR1_HUMAN WD repeat-containing protein 1
GRB2	Q8N4X5-357-363	1.48313	AF1L2_HUMAN Actin filament-associated protein 1-like 2
GRB2	Q9UJX4-256-262	1.47921	APC5_HUMAN Anaphase-promoting complex subunit 5
GRB2	Q76FK4-53-59	1.47373	NOL8_HUMAN Nucleolar protein 8
GRB2	P33527-1241-1247	1.46395	MRP1_HUMAN Multidrug resistance-associated protein 1
GRB2	P08575-703-709	1.45483	PTPRC_HUMAN Receptor-type tyrosine-protein phosphatase C
GRB2	Q8NFP9-899-905	1.44891	NBEA_HUMAN Neurobeachin
GRB2	Q8N556-351-357	1.44346	AFAP1_HUMAN Actin filament-associated protein 1
GRB2	Q9Y4I1-1076-1082	1.43486	MYO5A_HUMAN Unconventional myosin-Va
GRB2	P10586-1692-1698	1.43433	PTPRF_HUMAN Receptor-type tyrosine-protein phosphatase F
GRB2	P08865-137-143	1.43134	RSSA_HUMAN 40S ribosomal protein SA
GRB2	Q8IZP0-21-27	1.43022	ABI1_HUMAN Abl interactor 1
GRB2	Q9Y5Z7-157-163	1.42296	HCFC2_HUMAN Host cell factor 2
GRB2	O14939-167-173	1.41247	PLD2_HUMAN Phospholipase D2
GRB2	P41743-582-588	1.40616	KPCI_HUMAN Protein kinase C iota type
GRB2	P23511-264-270	1.40509	NFYA_HUMAN Nuclear transcription factor Y subunit alpha
GRB2	P18031-64-70	1.39907	PTN1_HUMAN Tyrosine-protein phosphatase non-receptor type 1
GRB2	Q16394-129-135	1.39617	EXT1_HUMAN Exostosin-1
GRB2	Q9NP91-304-310	1.39368	S6A20_HUMAN Sodium- and chloride-dependent transporter XTRP3
GRB2	Q92823-712-718	1.39013	NRCAM_HUMAN Neuronal cell adhesion molecule
GRB2	Q9BYB0-930-936	1.38619	SHAN3_HUMAN SH3 and multiple ankyrin repeat domains protein 3
GRB2	Q9NWX6-226-232	1.37699	THG1_HUMAN Probable tRNA(His) guanylyltransferase
GRB2	Q8NG31-441-447	1.37267	CASC5_HUMAN Protein CASC5
GRB2	Q9H7D0-104-110	1.36134	DOCK5_HUMAN Dedicator of cytokinesis protein 5
GRB2	Q96P31-720-726	1.35793	FCRL3_HUMAN Fc receptor-like protein 3
GRB2	P40123-285-291	1.3514	CAP2_HUMAN Adenylyl cyclase-associated protein 2
GRB2	Q13131-245-251	1.34863	AAPK1_HUMAN 5'-AMP-activated protein kinase catalytic subunit alpha-1
GRB2	Q13615-612-618	1.3457	MTMR3_HUMAN Myotubularin-related protein 3
GRB2	Q12913-1069-1075	1.34024	PTPRJ_HUMAN Receptor-type tyrosine-protein phosphatase eta
GRB2	Q9UGU5-174-180	1.33727	HMGX4_HUMAN HMG domain-containing protein 4
GRB2	Q9H467-273-279	1.33659	CUED2_HUMAN CUE domain-containing protein 2
GRB2	Q9UPY3-1089-1095	1.33441	DICER_HUMAN Endoribonuclease Dicer
GRB2	Q9P241-1361-1367	1.33144	AT10D_HUMAN Probable phospholipid-transporting ATPase VD
HCK	O76090-129-135	3.09613	BEST1_HUMAN Bestrophin-1
HCK	P16157-214-220	2.34326	ANK1_HUMAN Ankyrin-1
HCK	Q02410-196-202	2.33633	APBA1_HUMAN Amyloid beta A4 precursor protein-binding family A member 1
HCK	P62906-9-15	2.27239	RL10A_HUMAN 60S ribosomal protein L10a
HCK	Q9H792-1105-1111	2.22719	PEAK1_HUMAN Pseudopodium-enriched atypical kinase 1
HCK	P57737-756-762	2.22347	CORO7_HUMAN Coronin-7
HCK	Q8TDN6-252-258	2.21973	BRX1_HUMAN Ribosome biogenesis protein BRX1 homolog
HCK	O94986-1588-1594	2.20446	CE152_HUMAN Centrosomal protein of 152 kDa
HCK	O14647-594-600	2.17672	CHD2_HUMAN Chromodomain-helicase-DNA-binding protein 2
HCK	A1X283-506-512	2.11193	SPD2B_HUMAN SH3 and PX domain-containing protein 2B
HCK	P20042-174-180	2.09131	IF2B_HUMAN Eukaryotic translation initiation factor 2 subunit 2
HCK	P20929-4749-4755	2.08719	NEBU_HUMAN Nebulin
HCK	O75674-458-464	2.08446	TM1L1_HUMAN TOM1-like protein 1
HCK	P41279-134-140	2.02723	M3K8_HUMAN Mitogen-activated protein kinase kinase kinase 8
HCK	P10721-701-707	2.01115	KIT_HUMAN Mast/stem cell growth factor receptor Kit
HCK	Q9UFW8-18-24	1.98951	CGBP1_HUMAN CGG triplet repeat-binding protein 1
HCK	O15530-374-380	1.9806	PDPK1_HUMAN 3-phosphoinositide-dependent protein kinase 1
HCK	Q68CJ6-211-217	1.9775	SLIP_HUMAN GTPase SLIP-GC
HCK	Q6IQ23-1033-1039	1.96409	PKHA7_HUMAN Pleckstrin homology domain-containing family A member 7
HCK	Q9UPY3-1089-1095	1.94682	DICER_HUMAN Endoribonuclease Dicer
HCK	Q9H792-663-669	1.92563	PEAK1_HUMAN Pseudopodium-enriched atypical kinase 1
HCK	O43813-151-157	1.9141	LANC1_HUMAN LanC-like protein 1
HCK	Q06124-582-588	1.90974	PTN11_HUMAN Tyrosine-protein phosphatase non-receptor type 11
HCK	Q07157-1322-1328	1.9053	ZO1_HUMAN Tight junction protein ZO-1
HCK	Q9Y4I1-1076-1082	1.89575	MYO5A_HUMAN Unconventional myosin-Va
HCK	Q9UQB3-290-296	1.89081	CTND2_HUMAN Catenin delta-2
HCK	Q96RF0-76-82	1.88474	SNX18_HUMAN Sorting nexin-18
HCK	Q13596-129-135	1.87748	SNX1_HUMAN Sorting nexin-1
HCK	O14713-134-140	1.86839	ITBP1_HUMAN Integrin beta-1-binding protein 1
HCK	P11217-790-796	1.86541	PYGM_HUMAN Glycogen phosphorylase, muscle form
HCK	Q99996-3463-3469	1.85853	AKAP9_HUMAN A-kinase anchor protein 9
HCK	Q9NPI6-308-314	1.84338	DCP1A_HUMAN mRNA-decapping enzyme 1A
HCK	Q13402-1073-1079	1.83494	MYO7A_HUMAN Unconventional myosin-VIIa
HCK	O75368-90-96	1.83033	SH3L1_HUMAN SH3 domain-binding glutamic acid-rich-like protein
HCK	Q8N1I0-819-825	1.82294	DOCK4_HUMAN Dedicator of cytokinesis protein 4
HCK	Q99708-520-526	1.8148	COM1_HUMAN DNA endonuclease RBBP8
HCK	Q6T4R5-781-787	1.81238	NHS_HUMAN Nance-Horan syndrome protein
HCK	Q99570-671-677	1.812	PI3R4_HUMAN Phosphoinositide 3-kinase regulatory subunit 4
HCK	P61106-12-18	1.80946	RAB14_HUMAN Ras-related protein Rab-14
HCK	P06400-319-325	1.80564	RB_HUMAN Retinoblastoma-associated protein
HCK	P08865-137-143	1.80388	RSSA_HUMAN 40S ribosomal protein SA
HCK	Q8NFY4-736-742	1.79275	SEM6D_HUMAN Semaphorin-6D
HCK	P09884-56-62	1.78648	DPOLA_HUMAN DNA polymerase alpha catalytic subunit
HCK	P68366-222-228	1.78589	TBA4A_HUMAN Tubulin alpha-4A chain
HCK	Q71U36-222-228	1.78589	TBA1A_HUMAN Tubulin alpha-1A chain
HCK	Q93009-733-739	1.78424	UBP7_HUMAN Ubiquitin carboxyl-terminal hydrolase 7
HCK	P28370-983-989	1.78312	SMCA1_HUMAN Probable global transcription activator SNF2L1
HCK	Q8WZ42-33100-33106	1.78272	TITIN_HUMAN Titin
HCK	P36871-351-357	1.77384	PGM1_HUMAN Phosphoglucomutase-1
HCK	P63173-41-47	1.76953	RL38_HUMAN 60S ribosomal protein L38
INPPL1	Q15283-648-654	2.32187	RASA2_HUMAN Ras GTPase-activating protein 2
INPPL1	O00507-796-802	2.30649	USP9Y_HUMAN Probable ubiquitin carboxyl-terminal hydrolase FAF-Y
INPPL1	Q93008-795-801	2.30649	USP9X_HUMAN Probable ubiquitin carboxyl-terminal hydrolase FAF-X
INPPL1	O43242-390-396	2.12368	PSMD3_HUMAN 26S proteasome non-ATPase regulatory subunit 3
INPPL1	Q9HAR2-1409-1415	2.11077	LPHN3_HUMAN Latrophilin-3
INPPL1	Q9ULD6-510-516	2.07088	INTU_HUMAN Protein inturned
INPPL1	Q8WZ42-17201-17207	2.03869	TITIN_HUMAN Titin
INPPL1	Q7L591-396-402	2.03411	DOK3_HUMAN Docking protein 3
INPPL1	Q8IZF3-498-504	2.03143	GP115_HUMAN Probable G-protein coupled receptor 115
INPPL1	Q9NPI6-308-314	1.97732	DCP1A_HUMAN mRNA-decapping enzyme 1A
INPPL1	Q96PY6-313-319	1.95461	NEK1_HUMAN Serine/threonine-protein kinase Nek1
INPPL1	Q86T24-440-446	1.9417	KAISO_HUMAN Transcriptional regulator Kaiso
INPPL1	Q86UR1-108-114	1.93958	NOXA1_HUMAN NADPH oxidase activator 1
INPPL1	Q9UGI8-70-76	1.93012	TES_HUMAN Testin
INPPL1	P52948-657-663	1.92221	NUP98_HUMAN Nuclear pore complex protein Nup98-Nup96
INPPL1	Q9NTJ3-614-620	1.91307	SMC4_HUMAN Structural maintenance of chromosomes protein 4
INPPL1	Q8NGG4-275-281	1.88286	OR8H1_HUMAN Olfactory receptor 8H1
INPPL1	Q7Z3Y8-386-392	1.87617	K1C27_HUMAN Keratin, type I cytoskeletal 27
INPPL1	O75161-1350-1356	1.87402	NPHP4_HUMAN Nephrocystin-4
INPPL1	O15530-374-380	1.86905	PDPK1_HUMAN 3-phosphoinositide-dependent protein kinase 1
INPPL1	Q7KZI7-356-362	1.86839	MARK2_HUMAN Serine/threonine-protein kinase MARK2
INPPL1	O75575-45-51	1.86836	RPC9_HUMAN DNA-directed RNA polymerase III subunit RPC9
INPPL1	Q9H792-1105-1111	1.86716	PEAK1_HUMAN Pseudopodium-enriched atypical kinase 1
INPPL1	P03372-535-541	1.8666	ESR1_HUMAN Estrogen receptor
INPPL1	P29474-79-85	1.86542	NOS3_HUMAN Nitric oxide synthase, endothelial
INPPL1	O15259-719-725	1.85134	NPHP1_HUMAN Nephrocystin-1
INPPL1	Q8WWQ8-1060-1066	1.84939	STAB2_HUMAN Stabilin-2
INPPL1	P57737-756-762	1.83999	CORO7_HUMAN Coronin-7
INPPL1	Q9NP31-258-264	1.83374	SH22A_HUMAN SH2 domain-containing protein 2A
INPPL1	Q9P225-3204-3210	1.82347	DYH2_HUMAN Dynein heavy chain 2, axonemal
INPPL1	Q04656-515-521	1.81988	ATP7A_HUMAN Copper-transporting ATPase 1
INPPL1	P61106-12-18	1.8196	RAB14_HUMAN Ras-related protein Rab-14
INPPL1	Q8WUD1-7-13	1.8196	RAB2B_HUMAN Ras-related protein Rab-2B
INPPL1	O95171-56-62	1.81517	SCEL_HUMAN Sciellin
INPPL1	P29317-770-776	1.80577	EPHA2_HUMAN Ephrin type-A receptor 2
INPPL1	P61313-79-85	1.80531	RL15_HUMAN 60S ribosomal protein L15
INPPL1	Q6IF00-277-283	1.8039	OR2T2_HUMAN Olfactory receptor 2T2
INPPL1	Q8NGX2-276-282	1.8039	O2T35_HUMAN Olfactory receptor 2T35
INPPL1	Q96R27-276-282	1.8039	OR2M4_HUMAN Olfactory receptor 2M4
INPPL1	P53794-14-20	1.79924	SC5A3_HUMAN Sodium/myo-inositol cotransporter
INPPL1	Q96AC1-588-594	1.79833	FERM2_HUMAN Fermitin family homolog 2
INPPL1	P43626-300-306	1.79787	KI2L1_HUMAN Killer cell immunoglobulin-like receptor 2DL1
INPPL1	P43627-300-306	1.79787	KI2L2_HUMAN Killer cell immunoglobulin-like receptor 2DL2
INPPL1	Q9UHW9-154-160	1.79378	S12A6_HUMAN Solute carrier family 12 member 6
INPPL1	P30926-222-228	1.78297	ACHB4_HUMAN Neuronal acetylcholine receptor subunit beta-4
INPPL1	Q8N1I0-1725-1731	1.78226	DOCK4_HUMAN Dedicator of cytokinesis protein 4
INPPL1	O14763-381-387	1.77655	TR10B_HUMAN Tumor necrosis factor receptor superfamily member 10B
INPPL1	Q03135-12-18	1.76816	CAV1_HUMAN Caveolin-1
INPPL1	Q9P258-357-363	1.76208	RCC2_HUMAN Protein RCC2
INPPL1	Q9Y573-294-300	1.76068	IPP_HUMAN Actin-binding protein IPP
ITK	Q15303-1200-1206	1.45141	ERBB4_HUMAN Receptor tyrosine-protein kinase erbB-4
ITK	Q9P243-1020-1026	1.44814	ZFAT_HUMAN Zinc finger protein ZFAT
ITK	O75674-458-464	1.4174	TM1L1_HUMAN TOM1-like protein 1
ITK	Q99707-911-917	1.39065	METH_HUMAN Methionine synthase
ITK	O75563-235-241	1.3237	SKAP2_HUMAN Src kinase-associated phosphoprotein 2
ITK	Q8IZD4-189-195	1.26772	DCP1B_HUMAN mRNA-decapping enzyme 1B
ITK	P56945-10-16	1.26288	BCAR1_HUMAN Breast cancer anti-estrogen resistance protein 1
ITK	Q8WZ42-10670-10676	1.24077	TITIN_HUMAN Titin
ITK	P60891-144-150	1.23839	PRPS1_HUMAN Ribose-phosphate pyrophosphokinase 1
ITK	P56945-370-376	1.13453	BCAR1_HUMAN Breast cancer anti-estrogen resistance protein 1
ITK	P31321-310-316	1.12195	KAP1_HUMAN cAMP-dependent protein kinase type I-beta regulatory subunit
ITK	Q9BZ29-52-58	1.09189	DOCK9_HUMAN Dedicator of cytokinesis protein 9
ITK	Q7Z7A1-373-379	1.08644	CNTRL_HUMAN Centriolin
ITK	O75563-73-79	1.07722	SKAP2_HUMAN Src kinase-associated phosphoprotein 2
ITK	Q9NUV9-257-263	1.07425	GIMA4_HUMAN GTPase IMAP family member 4
ITK	P17252-283-289	1.06965	KPCA_HUMAN Protein kinase C alpha type
ITK	O60496-400-406	1.03566	DOK2_HUMAN Docking protein 2
ITK	P35606-792-798	1.03523	COPB2_HUMAN Coatomer subunit beta'
ITK	P35568-894-900	1.00018	IRS1_HUMAN Insulin receptor substrate 1
ITK	O15117-649-655	1.00017	FYB_HUMAN FYN-binding protein
ITK	O00459-462-468	1.00011	P85B_HUMAN Phosphatidylinositol 3-kinase regulatory subunit beta
ITK	P09211-197-203	0.99984	GSTP1_HUMAN Glutathione S-transferase P
ITK	P04406-312-318	0.99959	G3P_HUMAN Glyceraldehyde-3-phosphate dehydrogenase
ITK	O15294-974-980	0.983522	OGT1_HUMAN UDP-N-acetylglucosamine--peptide N-acetylglucosaminyltransferase 110 kDa subunit
ITK	Q8WUM4-292-298	0.981285	PDC6I_HUMAN Programmed cell death 6-interacting protein
ITK	P25098-84-90	0.978434	ARBK1_HUMAN Beta-adrenergic receptor kinase 1
ITK	Q13191-663-669	0.975442	CBLB_HUMAN E3 ubiquitin-protein ligase CBL-B
ITK	P13647-344-350	0.974186	K2C5_HUMAN Keratin, type II cytoskeletal 5
ITK	P17661-153-159	0.973999	DESM_HUMAN Desmin
ITK	Q16543-276-282	0.960764	CDC37_HUMAN Hsp90 co-chaperone Cdc37
ITK	Q9UJU6-332-338	0.936842	DBNL_HUMAN Drebrin-like protein
ITK	Q9UK41-19-25	0.929072	VPS28_HUMAN Vacuolar protein sorting-associated protein 28 homolog
ITK	P27986-554-560	0.919773	P85A_HUMAN Phosphatidylinositol 3-kinase regulatory subunit alpha
ITK	Q9Y3M8-457-463	0.906604	STA13_HUMAN StAR-related lipid transfer protein 13
ITK	O75563-259-265	0.865868	SKAP2_HUMAN Src kinase-associated phosphoprotein 2
ITK	P22694-329-335	0.864907	KAPCB_HUMAN cAMP-dependent protein kinase catalytic subunit beta
ITK	P20936-162-168	0.863115	RASA1_HUMAN Ras GTPase-activating protein 1
ITK	P19174-470-476	0.850708	PLCG1_HUMAN 1-phosphatidylinositol 4,5-bisphosphate phosphodiesterase gamma-1
ITK	Q01970-744-750	0.844297	PLCB3_HUMAN 1-phosphatidylinositol 4,5-bisphosphate phosphodiesterase beta-3
ITK	P05067-755-761	0.835933	A4_HUMAN Amyloid beta A4 protein
ITK	Q8WZ42-29551-29557	0.832864	TITIN_HUMAN Titin
ITK	Q13480-404-410	0.813775	GAB1_HUMAN GRB2-associated-binding protein 1
ITK	P42331-569-575	0.809156	RHG25_HUMAN Rho GTPase-activating protein 25
ITK	Q8WV28-70-76	0.806709	BLNK_HUMAN B-cell linker protein
ITK	Q01968-232-238	0.803637	OCRL_HUMAN Inositol polyphosphate 5-phosphatase OCRL-1
ITK	P56945-232-238	0.802083	BCAR1_HUMAN Breast cancer anti-estrogen resistance protein 1
ITK	Q9BV57-44-50	0.781093	MTND_HUMAN 1,2-dihydroxy-3-keto-5-methylthiopentene dioxygenase
ITK	P56945-385-391	0.757703	BCAR1_HUMAN Breast cancer anti-estrogen resistance protein 1
ITK	P15498-834-840	0.756994	VAV_HUMAN Proto-oncogene vav
ITK	Q99704-294-300	0.752398	DOK1_HUMAN Docking protein 1
LCK	O76090-129-135	2.8611	BEST1_HUMAN Bestrophin-1
LCK	Q9NT99-209-215	2.76645	LRC4B_HUMAN Leucine-rich repeat-containing protein 4B
LCK	Q8WU20-347-353	2.5479	FRS2_HUMAN Fibroblast growth factor receptor substrate 2
LCK	P41279-134-140	2.49179	M3K8_HUMAN Mitogen-activated protein kinase kinase kinase 8
LCK	P16157-214-220	2.42685	ANK1_HUMAN Ankyrin-1
LCK	O14763-381-387	2.3982	TR10B_HUMAN Tumor necrosis factor receptor superfamily member 10B
LCK	Q7L591-396-402	2.39189	DOK3_HUMAN Docking protein 3
LCK	Q9Y4I1-1076-1082	2.2702	MYO5A_HUMAN Unconventional myosin-Va
LCK	Q8N4C8-904-910	2.23264	MINK1_HUMAN Misshapen-like kinase 1
LCK	O43451-1611-1617	2.21216	MGA_HUMAN Maltase-glucoamylase, intestinal
LCK	P62906-9-15	2.17983	RL10A_HUMAN 60S ribosomal protein L10a
LCK	Q9Y666-90-96	2.17881	S12A7_HUMAN Solute carrier family 12 member 7
LCK	Q6IFG1-136-142	2.15787	O52E8_HUMAN Olfactory receptor 52E8
LCK	Q02410-196-202	2.14644	APBA1_HUMAN Amyloid beta A4 precursor protein-binding family A member 1
LCK	Q07157-1322-1328	2.14438	ZO1_HUMAN Tight junction protein ZO-1
LCK	Q9UHW9-154-160	2.13356	S12A6_HUMAN Solute carrier family 12 member 6
LCK	P20042-174-180	2.12429	IF2B_HUMAN Eukaryotic translation initiation factor 2 subunit 2
LCK	Q9UGN4-229-235	2.10489	CLM8_HUMAN CMRF35-like molecule 8
LCK	Q12913-1318-1324	2.09939	PTPRJ_HUMAN Receptor-type tyrosine-protein phosphatase eta
LCK	Q99996-3463-3469	2.09781	AKAP9_HUMAN A-kinase anchor protein 9
LCK	P50281-139-145	2.07391	MMP14_HUMAN Matrix metalloproteinase-14
LCK	P68366-222-228	2.05527	TBA4A_HUMAN Tubulin alpha-4A chain
LCK	Q71U36-222-228	2.05527	TBA1A_HUMAN Tubulin alpha-1A chain
LCK	Q15208-29-35	2.02554	STK38_HUMAN Serine/threonine-protein kinase 38
LCK	Q8NFY4-736-742	2.02359	SEM6D_HUMAN Semaphorin-6D
LCK	P20929-4749-4755	2.00712	NEBU_HUMAN Nebulin
LCK	P10721-701-707	1.99109	KIT_HUMAN Mast/stem cell growth factor receptor Kit
LCK	Q8WU20-304-310	1.99084	FRS2_HUMAN Fibroblast growth factor receptor substrate 2
LCK	O14713-134-140	1.97614	ITBP1_HUMAN Integrin beta-1-binding protein 1
LCK	Q9NPI6-308-314	1.94718	DCP1A_HUMAN mRNA-decapping enzyme 1A
LCK	O60242-765-771	1.93478	BAI3_HUMAN Brain-specific angiogenesis inhibitor 3
LCK	Q9NR96-417-423	1.93466	TLR9_HUMAN Toll-like receptor 9
LCK	P11217-790-796	1.93072	PYGM_HUMAN Glycogen phosphorylase, muscle form
LCK	Q5SZK8-2431-2437	1.91553	FREM2_HUMAN FRAS1-related extracellular matrix protein 2
LCK	P29317-928-934	1.91349	EPHA2_HUMAN Ephrin type-A receptor 2
LCK	P18433-269-275	1.91336	PTPRA_HUMAN Receptor-type tyrosine-protein phosphatase alpha
LCK	P57737-756-762	1.91068	CORO7_HUMAN Coronin-7
LCK	Q9Y3P8-88-94	1.90734	SIT1_HUMAN Signaling threshold-regulating transmembrane adapter 1
LCK	P30520-237-243	1.90296	PURA2_HUMAN Adenylosuccinate synthetase isozyme 2
LCK	P63173-41-47	1.89716	RL38_HUMAN 60S ribosomal protein L38
LCK	Q8IW00-287-293	1.89345	VSTM4_HUMAN V-set and transmembrane domain-containing protein 4
LCK	Q9BYB0-930-936	1.89319	SHAN3_HUMAN SH3 and multiple ankyrin repeat domains protein 3
LCK	P61106-12-18	1.88744	RAB14_HUMAN Ras-related protein Rab-14
LCK	Q8WUD1-7-13	1.88744	RAB2B_HUMAN Ras-related protein Rab-2B
LCK	Q8N1I0-819-825	1.88038	DOCK4_HUMAN Dedicator of cytokinesis protein 4
LCK	O75674-458-464	1.87732	TM1L1_HUMAN TOM1-like protein 1
LCK	P08908-213-219	1.85437	5HT1A_HUMAN 5-hydroxytryptamine receptor 1A
LCK	Q9UPY3-1089-1095	1.85247	DICER_HUMAN Endoribonuclease Dicer
LCK	O15530-374-380	1.83715	PDPK1_HUMAN 3-phosphoinositide-dependent protein kinase 1
LCK	P62195-146-152	1.83262	PRS8_HUMAN 26S protease regulatory subunit 8
LCP2	O15530-374-380	1.92499	PDPK1_HUMAN 3-phosphoinositide-dependent protein kinase 1
LCP2	Q9BXI3-32-38	1.74507	5NT1A_HUMAN Cytosolic 5'-nucleotidase 1A
LCP2	P29474-79-85	1.63412	NOS3_HUMAN Nitric oxide synthase, endothelial
LCP2	Q86TB9-564-570	1.54322	PATL1_HUMAN Protein PAT1 homolog 1
LCP2	Q6VY07-368-374	1.51868	PACS1_HUMAN Phosphofurin acidic cluster sorting protein 1
LCP2	P08134-64-70	1.50863	RHOC_HUMAN Rho-related GTP-binding protein RhoC
LCP2	P15153-62-68	1.50863	RAC2_HUMAN Ras-related C3 botulinum toxin substrate 2
LCP2	P17081-68-74	1.50863	RHOQ_HUMAN Rho-related GTP-binding protein RhoQ
LCP2	P60763-62-68	1.50863	RAC3_HUMAN Ras-related C3 botulinum toxin substrate 3
LCP2	P60953-62-68	1.50863	CDC42_HUMAN Cell division control protein 42 homolog
LCP2	P61586-64-70	1.50863	RHOA_HUMAN Transforming protein RhoA
LCP2	P62745-64-70	1.50863	RHOB_HUMAN Rho-related GTP-binding protein RhoB
LCP2	P63000-62-68	1.50863	RAC1_HUMAN Ras-related C3 botulinum toxin substrate 1
LCP2	Q9HBH0-78-84	1.50863	RHOF_HUMAN Rho-related GTP-binding protein RhoF
LCP2	P55957-52-58	1.48043	BID_HUMAN BH3-interacting domain death agonist
LCP2	Q8N5C8-611-617	1.41894	TAB3_HUMAN TGF-beta-activated kinase 1 and MAP3K7-binding protein 3
LCP2	P62424-228-234	1.39146	RL7A_HUMAN 60S ribosomal protein L7a
LCP2	P56945-325-331	1.32458	BCAR1_HUMAN Breast cancer anti-estrogen resistance protein 1
LCP2	O15117-769-775	1.31499	FYB_HUMAN FYN-binding protein
LCP2	Q9NYJ8-630-636	1.30796	TAB2_HUMAN TGF-beta-activated kinase 1 and MAP3K7-binding protein 2
LCP2	P11274-559-565	1.26709	BCR_HUMAN Breakpoint cluster region protein
LCP2	Q9H9G7-187-193	1.26703	AGO3_HUMAN Protein argonaute-3
LCP2	P25445-289-295	1.26526	TNR6_HUMAN Tumor necrosis factor receptor superfamily member 6
LCP2	P56945-10-16	1.25687	BCAR1_HUMAN Breast cancer anti-estrogen resistance protein 1
LCP2	Q13480-404-410	1.25166	GAB1_HUMAN GRB2-associated-binding protein 1
LCP2	P26640-278-284	1.23997	SYVC_HUMAN Valine--tRNA ligase
LCP2	Q99832-273-279	1.23706	TCPH_HUMAN T-complex protein 1 subunit eta
LCP2	Q13480-305-311	1.22168	GAB1_HUMAN GRB2-associated-binding protein 1
LCP2	O60496-343-349	1.20428	DOK2_HUMAN Docking protein 2
LCP2	P19784-238-244	1.20191	CSK22_HUMAN Casein kinase II subunit alpha'
LCP2	Q13813-2428-2434	1.19858	SPTA2_HUMAN Spectrin alpha chain, brain
LCP2	O76090-129-135	1.19816	BEST1_HUMAN Bestrophin-1
LCP2	P31751-454-460	1.19616	AKT2_HUMAN RAC-beta serine/threonine-protein kinase
LCP2	P62851-53-59	1.19314	RS25_HUMAN 40S ribosomal protein S25
LCP2	Q00610-632-638	1.18523	CLH1_HUMAN Clathrin heavy chain 1
LCP2	P04350-206-212	1.1817	TBB4A_HUMAN Tubulin beta-4A chain
LCP2	P07437-206-212	1.1817	TBB5_HUMAN Tubulin beta chain
LCP2	P68371-206-212	1.1817	TBB4B_HUMAN Tubulin beta-4B chain
LCP2	P26196-438-444	1.16675	DDX6_HUMAN Probable ATP-dependent RNA helicase DDX6
LCP2	P34896-181-187	1.16669	GLYC_HUMAN Serine hydroxymethyltransferase, cytosolic
LCP2	P00519-318-324	1.15624	ABL1_HUMAN Tyrosine-protein kinase ABL1
LCP2	P02549-1497-1503	1.14841	SPTA1_HUMAN Spectrin alpha chain, erythrocyte
LCP2	O15117-569-575	1.14706	FYB_HUMAN FYN-binding protein
LCP2	P04406-138-144	1.14326	G3P_HUMAN Glyceraldehyde-3-phosphate dehydrogenase
LCP2	P61163-2-8	1.13171	ACTZ_HUMAN Alpha-centractin
LCP2	P50542-310-316	1.12814	PEX5_HUMAN Peroxisomal targeting signal 1 receptor
LCP2	Q96G01-50-56	1.12417	BICD1_HUMAN Protein bicaudal D homolog 1
LCP2	Q9Y3M8-457-463	1.12123	STA13_HUMAN StAR-related lipid transfer protein 13
LCP2	P23921-230-236	1.11989	RIR1_HUMAN Ribonucleoside-diphosphate reductase large subunit
LCP2	O15117-460-466	1.11654	FYB_HUMAN FYN-binding protein
LYN	Q9H467-273-279	2.27757	CUED2_HUMAN CUE domain-containing protein 2
LYN	O14647-594-600	2.19773	CHD2_HUMAN Chromodomain-helicase-DNA-binding protein 2
LYN	Q9UFW8-18-24	2.15611	CGBP1_HUMAN CGG triplet repeat-binding protein 1
LYN	P10721-701-707	2.13616	KIT_HUMAN Mast/stem cell growth factor receptor Kit
LYN	Q9NPI6-308-314	2.1343	DCP1A_HUMAN mRNA-decapping enzyme 1A
LYN	P68366-222-228	2.11304	TBA4A_HUMAN Tubulin alpha-4A chain
LYN	Q13748-222-228	2.11304	TBA3C_HUMAN Tubulin alpha-3C/D chain
LYN	Q6PEY2-222-228	2.11304	TBA3E_HUMAN Tubulin alpha-3E chain
LYN	Q71U36-222-228	2.11304	TBA1A_HUMAN Tubulin alpha-1A chain
LYN	Q9H853-161-167	2.11304	TBA4B_HUMAN Putative tubulin-like protein alpha-4B
LYN	Q9NY65-222-228	2.11304	TBA8_HUMAN Tubulin alpha-8 chain
LYN	P20042-174-180	2.03997	IF2B_HUMAN Eukaryotic translation initiation factor 2 subunit 2
LYN	Q6DN12-816-822	2.029	MCTP2_HUMAN Multiple C2 and transmembrane domain-containing protein 2
LYN	Q7KZI7-356-362	2.01713	MARK2_HUMAN Serine/threonine-protein kinase MARK2
LYN	P58107-776-782	1.95648	EPIPL_HUMAN Epiplakin
LYN	Q6IF00-277-283	1.95293	OR2T2_HUMAN Olfactory receptor 2T2
LYN	Q8NGX2-276-282	1.95293	O2T35_HUMAN Olfactory receptor 2T35
LYN	Q96R27-276-282	1.95293	OR2M4_HUMAN Olfactory receptor 2M4
LYN	O75161-1350-1356	1.94663	NPHP4_HUMAN Nephrocystin-4
LYN	Q8N4C8-904-910	1.94355	MINK1_HUMAN Misshapen-like kinase 1
LYN	P02533-413-419	1.94071	K1C14_HUMAN Keratin, type I cytoskeletal 14
LYN	P35900-368-374	1.94071	K1C20_HUMAN Keratin, type I cytoskeletal 20
LYN	Q04695-382-388	1.94071	K1C17_HUMAN Keratin, type I cytoskeletal 17
LYN	Q9BVQ7-736-742	1.93979	SPA5L_HUMAN Spermatogenesis-associated protein 5-like protein 1
LYN	P00519-318-324	1.91378	ABL1_HUMAN Tyrosine-protein kinase ABL1
LYN	P57737-756-762	1.88804	CORO7_HUMAN Coronin-7
LYN	P16157-214-220	1.88354	ANK1_HUMAN Ankyrin-1
LYN	Q8WZ42-17201-17207	1.88346	TITIN_HUMAN Titin
LYN	O75575-45-51	1.85366	RPC9_HUMAN DNA-directed RNA polymerase III subunit RPC9
LYN	P29317-770-776	1.84329	EPHA2_HUMAN Ephrin type-A receptor 2
LYN	Q96PY6-313-319	1.82412	NEK1_HUMAN Serine/threonine-protein kinase Nek1
LYN	O00507-796-802	1.81316	USP9Y_HUMAN Probable ubiquitin carboxyl-terminal hydrolase FAF-Y
LYN	Q93008-795-801	1.81316	USP9X_HUMAN Probable ubiquitin carboxyl-terminal hydrolase FAF-X
LYN	Q9UHW9-154-160	1.80223	S12A6_HUMAN Solute carrier family 12 member 6
LYN	Q9ULD6-510-516	1.79999	INTU_HUMAN Protein inturned
LYN	P43626-300-306	1.7871	KI2L1_HUMAN Killer cell immunoglobulin-like receptor 2DL1
LYN	P43627-300-306	1.7871	KI2L2_HUMAN Killer cell immunoglobulin-like receptor 2DL2
LYN	Q9Y6R1-204-210	1.7451	S4A4_HUMAN Electrogenic sodium bicarbonate cotransporter 1
LYN	Q8NGG4-275-281	1.74453	OR8H1_HUMAN Olfactory receptor 8H1
LYN	Q6IQ23-1033-1039	1.74111	PKHA7_HUMAN Pleckstrin homology domain-containing family A member 7
LYN	Q53GS9-189-195	1.71709	SNUT2_HUMAN U4/U6.U5 tri-snRNP-associated protein 2
LYN	Q9NUQ7-265-271	1.70985	UFSP2_HUMAN Ufm1-specific protease 2
LYN	Q6EMB2-540-546	1.69835	TTLL5_HUMAN Tubulin polyglutamylase TTLL5
LYN	Q14689-47-53	1.69648	DIP2A_HUMAN Disco-interacting protein 2 homolog A
LYN	O95714-374-380	1.68312	HERC2_HUMAN E3 ubiquitin-protein ligase HERC2
LYN	P29474-79-85	1.67921	NOS3_HUMAN Nitric oxide synthase, endothelial
LYN	Q9NPH2-523-529	1.67298	INO1_HUMAN Inositol-3-phosphate synthase 1
LYN	Q8NF91-4087-4093	1.66733	SYNE1_HUMAN Nesprin-1
LYN	Q99996-3463-3469	1.66507	AKAP9_HUMAN A-kinase anchor protein 9
LYN	P43626-330-336	1.66183	KI2L1_HUMAN Killer cell immunoglobulin-like receptor 2DL1
MATK	Q5XXA6-249-255	1.56703	ANO1_HUMAN Anoctamin-1
MATK	O14647-594-600	1.54695	CHD2_HUMAN Chromodomain-helicase-DNA-binding protein 2
MATK	Q9Y2X3-9-15	1.52527	NOP58_HUMAN Nucleolar protein 58
MATK	O75161-1350-1356	1.51541	NPHP4_HUMAN Nephrocystin-4
MATK	Q9H251-1670-1676	1.51481	CAD23_HUMAN Cadherin-23
MATK	P52757-156-162	1.47736	CHIO_HUMAN Beta-chimaerin
MATK	O76090-129-135	1.45946	BEST1_HUMAN Bestrophin-1
MATK	Q9H467-273-279	1.45353	CUED2_HUMAN CUE domain-containing protein 2
MATK	Q6PL18-1084-1090	1.40587	ATAD2_HUMAN ATPase family AAA domain-containing protein 2
MATK	O75575-45-51	1.36937	RPC9_HUMAN DNA-directed RNA polymerase III subunit RPC9
MATK	O43747-324-330	1.33833	AP1G1_HUMAN AP-1 complex subunit gamma-1
MATK	P60891-243-249	1.33169	PRPS1_HUMAN Ribose-phosphate pyrophosphokinase 1
MATK	P40616-56-62	1.33011	ARL1_HUMAN ADP-ribosylation factor-like protein 1
MATK	O75914-296-302	1.31986	PAK3_HUMAN Serine/threonine-protein kinase PAK 3
MATK	Q6R327-1328-1334	1.30148	RICTR_HUMAN Rapamycin-insensitive companion of mTOR
MATK	P62314-65-71	1.27863	SMD1_HUMAN Small nuclear ribonucleoprotein Sm D1
MATK	Q9UGI8-70-76	1.27584	TES_HUMAN Testin
MATK	Q8NHL6-560-566	1.26623	LIRB1_HUMAN Leukocyte immunoglobulin-like receptor subfamily B member 1
MATK	P09884-1053-1059	1.2623	DPOLA_HUMAN DNA polymerase alpha catalytic subunit
MATK	Q92499-63-69	1.24335	DDX1_HUMAN ATP-dependent RNA helicase DDX1
MATK	Q8WZ42-17201-17207	1.23236	TITIN_HUMAN Titin
MATK	Q14258-276-282	1.19662	TRI25_HUMAN E3 ubiquitin/ISG15 ligase TRIM25
MATK	Q9BUQ8-468-474	1.19598	DDX23_HUMAN Probable ATP-dependent RNA helicase DDX23
MATK	Q9UQB3-290-296	1.18833	CTND2_HUMAN Catenin delta-2
MATK	P21860-1305-1311	1.18665	ERBB3_HUMAN Receptor tyrosine-protein kinase erbB-3
MATK	P61106-12-18	1.18078	RAB14_HUMAN Ras-related protein Rab-14
MATK	Q14511-221-227	1.17531	CASL_HUMAN Enhancer of filamentation 1
MATK	Q9BZ29-1478-1484	1.17284	DOCK9_HUMAN Dedicator of cytokinesis protein 9
MATK	Q9UNY4-1034-1040	1.16986	TTF2_HUMAN Transcription termination factor 2
MATK	O75643-538-544	1.16635	U520_HUMAN U5 small nuclear ribonucleoprotein 200 kDa helicase
MATK	Q9NR09-4487-4493	1.15902	BIRC6_HUMAN Baculoviral IAP repeat-containing protein 6
MATK	P56715-1523-1529	1.15592	RP1_HUMAN Oxygen-regulated protein 1
MATK	P35221-175-181	1.15406	CTNA1_HUMAN Catenin alpha-1
MATK	Q14517-2631-2637	1.15258	FAT1_HUMAN Protocadherin Fat 1
MATK	Q99708-520-526	1.15187	COM1_HUMAN DNA endonuclease RBBP8
MATK	P62424-179-185	1.13434	RL7A_HUMAN 60S ribosomal protein L7a
MATK	P42224-104-110	1.12562	STAT1_HUMAN Signal transducer and activator of transcription 1-alpha/beta
MATK	P78324-427-433	1.12514	SHPS1_HUMAN Tyrosine-protein phosphatase non-receptor type substrate 1
MATK	Q15283-648-654	1.12469	RASA2_HUMAN Ras GTPase-activating protein 2
MATK	P21817-2424-2430	1.1241	RYR1_HUMAN Ryanodine receptor 1
MATK	O14921-46-52	1.11982	RGS13_HUMAN Regulator of G-protein signaling 13
MATK	Q9Y2E6-503-509	1.117	DTX4_HUMAN E3 ubiquitin-protein ligase DTX4
MATK	Q8TAD4-30-36	1.11085	ZNT5_HUMAN Zinc transporter 5
MATK	P23109-580-586	1.10315	AMPD1_HUMAN AMP deaminase 1
MATK	Q7Z6E9-216-222	1.096	RBBP6_HUMAN E3 ubiquitin-protein ligase RBBP6
MATK	P62750-72-78	1.09331	RL23A_HUMAN 60S ribosomal protein L23a
MATK	Q9NPI6-308-314	1.09303	DCP1A_HUMAN mRNA-decapping enzyme 1A
MATK	Q9C0B9-174-180	1.08995	ZCHC2_HUMAN Zinc finger CCHC domain-containing protein 2
MATK	O15297-306-312	1.08408	PPM1D_HUMAN Protein phosphatase 1D
MATK	O95248-151-157	1.08095	MTMR5_HUMAN Myotubularin-related protein 5
MIST	O75900-93-99	1.79564	MMP23_HUMAN Matrix metalloproteinase-23
MIST	P23743-621-627	1.64878	DGKA_HUMAN Diacylglycerol kinase alpha
MIST	Q9NQS1-119-125	1.64557	AVEN_HUMAN Cell death regulator Aven
MIST	Q9Y6W5-228-234	1.58596	WASF2_HUMAN Wiskott-Aldrich syndrome protein family member 2
MIST	Q9P2F8-1472-1478	1.57279	SI1L2_HUMAN Signal-induced proliferation-associated 1-like protein 2
MIST	P42330-108-114	1.46471	AK1C3_HUMAN Aldo-keto reductase family 1 member C3
MIST	Q00013-46-52	1.4594	EM55_HUMAN 55 kDa erythrocyte membrane protein
MIST	Q9NWQ8-415-421	1.40221	PHAG1_HUMAN Phosphoprotein associated with glycosphingolipid-enriched microdomains 1
MIST	O94856-479-485	1.37371	NFASC_HUMAN Neurofascin
MIST	Q9ULL1-1040-1046	1.36899	PKHG1_HUMAN Pleckstrin homology domain-containing family G member 1
MIST	O43914-100-106	1.36668	TYOBP_HUMAN TYRO protein tyrosine kinase-binding protein
MIST	Q9H4M9-446-452	1.36	EHD1_HUMAN EH domain-containing protein 1
MIST	O43561-198-204	1.30089	LAT_HUMAN Linker for activation of T-cells family member 1
MIST	Q00013-427-433	1.28894	EM55_HUMAN 55 kDa erythrocyte membrane protein
MIST	P26640-278-284	1.2727	SYVC_HUMAN Valine--tRNA ligase
MIST	Q9BYV7-129-135	1.27131	BCDO2_HUMAN Beta,beta-carotene 9',10'-oxygenase
MIST	A6NKT7-1250-1256	1.26382	RGPD3_HUMAN RanBP2-like and GRIP domain-containing protein 3
MIST	O43561-34-40	1.25059	LAT_HUMAN Linker for activation of T-cells family member 1
MIST	A6NK59-499-505	1.24949	ASB14_HUMAN Ankyrin repeat and SOCS box protein 14
MIST	Q6ZVM7-402-408	1.24939	TM1L2_HUMAN TOM1-like protein 2
MIST	Q6IA17-400-406	1.24363	SIGIR_HUMAN Single Ig IL-1-related receptor
MIST	Q3SXY8-404-410	1.21153	AR13B_HUMAN ADP-ribosylation factor-like protein 13B
MIST	Q9UIW2-1815-1821	1.20984	PLXA1_HUMAN Plexin-A1
MIST	P61106-12-18	1.20891	RAB14_HUMAN Ras-related protein Rab-14
MIST	Q9UJX2-338-344	1.19978	CDC23_HUMAN Cell division cycle protein 23 homolog
MIST	O75815-40-46	1.19659	BCAR3_HUMAN Breast cancer anti-estrogen resistance protein 3
MIST	Q8IZP0-433-439	1.17817	ABI1_HUMAN Abl interactor 1
MIST	O15075-263-269	1.1777	DCLK1_HUMAN Serine/threonine-protein kinase DCLK1
MIST	Q13596-192-198	1.17508	SNX1_HUMAN Sorting nexin-1
MIST	Q9UJX2-271-277	1.17404	CDC23_HUMAN Cell division cycle protein 23 homolog
MIST	P27797-55-61	1.16733	CALR_HUMAN Calreticulin
MIST	P32248-63-69	1.15926	CCR7_HUMAN C-C chemokine receptor type 7
MIST	Q9UFF9-106-112	1.15331	CNOT8_HUMAN CCR4-NOT transcription complex subunit 8
MIST	Q9NWQ8-339-345	1.15293	PHAG1_HUMAN Phosphoprotein associated with glycosphingolipid-enriched microdomains 1
MIST	Q9UKK9-72-78	1.14782	NUDT5_HUMAN ADP-sugar pyrophosphatase
MIST	Q86UK7-209-215	1.13121	ZN598_HUMAN Zinc finger protein 598
MIST	Q92990-84-90	1.13118	GLMN_HUMAN Glomulin
MIST	Q63HR2-246-252	1.12825	TENC1_HUMAN Tensin-like C1 domain-containing phosphatase
MIST	O75381-288-294	1.12696	PEX14_HUMAN Peroxisomal membrane protein PEX14
MIST	Q12836-325-331	1.12573	ZP4_HUMAN Zona pellucida sperm-binding protein 4
MIST	O95714-4794-4800	1.12487	HERC2_HUMAN E3 ubiquitin-protein ligase HERC2
MIST	P11142-429-435	1.12413	HSP7C_HUMAN Heat shock cognate 71 kDa protein
MIST	P09211-107-113	1.12376	GSTP1_HUMAN Glutathione S-transferase P
MIST	Q9BW91-138-144	1.11744	NUDT9_HUMAN ADP-ribose pyrophosphatase, mitochondrial
MIST	Q01638-375-381	1.11111	ILRL1_HUMAN Interleukin-1 receptor-like 1
MIST	P40145-408-414	1.10904	ADCY8_HUMAN Adenylate cyclase type 8
MIST	Q8NG06-53-59	1.10758	TRI58_HUMAN Tripartite motif-containing protein 58
MIST	O95477-1204-1210	1.10565	ABCA1_HUMAN ATP-binding cassette sub-family A member 1
MIST	Q8IZP0-419-425	1.10557	ABI1_HUMAN Abl interactor 1
MIST	Q9UDX4-34-40	1.10543	S14L3_HUMAN SEC14-like protein 3
NCK1	Q99704-360-366	2.17219	DOK1_HUMAN Docking protein 1
NCK1	Q14511-10-16	2.04342	CASL_HUMAN Enhancer of filamentation 1
NCK1	Q8WXG6-766-772	2.02191	MADD_HUMAN MAP kinase-activating death domain protein
NCK1	Q9HC35-952-958	1.92963	EMAL4_HUMAN Echinoderm microtubule-associated protein-like 4
NCK1	Q96LI5-9-15	1.86846	CNO6L_HUMAN CCR4-NOT transcription complex subunit 6-like
NCK1	P16050-156-162	1.84987	LOX15_HUMAN Arachidonate 15-lipoxygenase
NCK1	Q8IZD4-189-195	1.848	DCP1B_HUMAN mRNA-decapping enzyme 1B
NCK1	O60496-343-349	1.80331	DOK2_HUMAN Docking protein 2
NCK1	Q14511-175-181	1.76145	CASL_HUMAN Enhancer of filamentation 1
NCK1	P05093-327-333	1.75356	CP17A_HUMAN Steroid 17-alpha-hydroxylase/17,20 lyase
NCK1	O43281-215-221	1.75232	EFS_HUMAN Embryonal Fyn-associated substrate
NCK1	Q9Y620-490-496	1.74902	RA54B_HUMAN DNA repair and recombination protein RAD54B
NCK1	O75674-458-464	1.74899	TM1L1_HUMAN TOM1-like protein 1
NCK1	P46109-130-136	1.7316	CRKL_HUMAN Crk-like protein
NCK1	P27695-43-49	1.72819	APEX1_HUMAN DNA-(apurinic or apyrimidinic site) lyase
NCK1	Q9H792-795-801	1.7134	PEAK1_HUMAN Pseudopodium-enriched atypical kinase 1
NCK1	Q99704-294-300	1.70347	DOK1_HUMAN Docking protein 1
NCK1	Q9NQ75-348-354	1.70198	CASS4_HUMAN Cas scaffolding protein family member 4
NCK1	Q9UL54-424-430	1.68962	TAOK2_HUMAN Serine/threonine-protein kinase TAO2
NCK1	Q5TCZ1-556-562	1.66156	SPD2A_HUMAN SH3 and PX domain-containing protein 2A
NCK1	Q15283-648-654	1.6578	RASA2_HUMAN Ras GTPase-activating protein 2
NCK1	Q14165-198-204	1.65107	MLEC_HUMAN Malectin
NCK1	Q16644-206-212	1.64698	MAPK3_HUMAN MAP kinase-activated protein kinase 3
NCK1	Q13480-404-410	1.63861	GAB1_HUMAN GRB2-associated-binding protein 1
NCK1	P56945-10-16	1.63398	BCAR1_HUMAN Breast cancer anti-estrogen resistance protein 1
NCK1	Q9NQ75-193-199	1.6298	CASS4_HUMAN Cas scaffolding protein family member 4
NCK1	P43490-52-58	1.59787	NAMPT_HUMAN Nicotinamide phosphoribosyltransferase
NCK1	Q8TDN6-252-258	1.59716	BRX1_HUMAN Ribosome biogenesis protein BRX1 homolog
NCK1	O60784-384-390	1.58465	TOM1_HUMAN Target of Myb protein 1
NCK1	Q08188-311-317	1.58366	TGM3_HUMAN Protein-glutamine gamma-glutamyltransferase E
NCK1	Q9HCE6-129-135	1.57538	ARGAL_HUMAN Rho guanine nucleotide exchange factor 10-like protein
NCK1	P49720-102-108	1.56122	PSB3_HUMAN Proteasome subunit beta type-3
NCK1	Q9UK59-531-537	1.55976	DBR1_HUMAN Lariat debranching enzyme
NCK1	Q8N6F7-105-111	1.55772	GCET2_HUMAN Germinal center B-cell-expressed transcript 2 protein
NCK1	Q12769-244-250	1.53525	NU160_HUMAN Nuclear pore complex protein Nup160
NCK1	O60341-361-367	1.53491	KDM1A_HUMAN Lysine-specific histone demethylase 1A
NCK1	Q92833-336-342	1.51435	JARD2_HUMAN Protein Jumonji
NCK1	P82094-972-978	1.5135	TMF1_HUMAN TATA element modulatory factor
NCK1	O15013-237-243	1.48847	ARHGA_HUMAN Rho guanine nucleotide exchange factor 10
NCK1	P52948-657-663	1.48675	NUP98_HUMAN Nuclear pore complex protein Nup98-Nup96
NCK1	P60891-144-150	1.48666	PRPS1_HUMAN Ribose-phosphate pyrophosphokinase 1
NCK1	O60488-413-419	1.47116	ACSL4_HUMAN Long-chain-fatty-acid--CoA ligase 4
NCK1	Q14511-187-193	1.46491	CASL_HUMAN Enhancer of filamentation 1
NCK1	Q14511-212-218	1.46491	CASL_HUMAN Enhancer of filamentation 1
NCK1	Q14511-259-265	1.46491	CASL_HUMAN Enhancer of filamentation 1
NCK1	Q8WZ42-19318-19324	1.46323	TITIN_HUMAN Titin
NCK1	Q9P219-1393-1399	1.46145	DAPLE_HUMAN Protein Daple
NCK1	Q5EBL8-16-22	1.45494	PDZ11_HUMAN PDZ domain-containing protein 11
NCK1	P56945-370-376	1.45265	BCAR1_HUMAN Breast cancer anti-estrogen resistance protein 1
NCK1	Q9NP74-260-266	1.44942	PALMD_HUMAN Palmdelphin
NCK2	Q9HC35-952-958	2.0868	EMAL4_HUMAN Echinoderm microtubule-associated protein-like 4
NCK2	Q14511-10-16	2.07177	CASL_HUMAN Enhancer of filamentation 1
NCK2	Q9NZ63-145-151	1.99445	CI078_HUMAN Uncharacterized protein C9orf78
NCK2	Q99704-360-366	1.97729	DOK1_HUMAN Docking protein 1
NCK2	P16050-156-162	1.94236	LOX15_HUMAN Arachidonate 15-lipoxygenase
NCK2	Q15306-426-432	1.94015	IRF4_HUMAN Interferon regulatory factor 4
NCK2	Q16644-206-212	1.93256	MAPK3_HUMAN MAP kinase-activated protein kinase 3
NCK2	Q3MJ16-739-745	1.92555	PA24E_HUMAN Cytosolic phospholipase A2 epsilon
NCK2	Q96LI5-9-15	1.91042	CNO6L_HUMAN CCR4-NOT transcription complex subunit 6-like
NCK2	Q8WXG6-766-772	1.90127	MADD_HUMAN MAP kinase-activating death domain protein
NCK2	P27695-43-49	1.82737	APEX1_HUMAN DNA-(apurinic or apyrimidinic site) lyase
NCK2	P56945-10-16	1.79937	BCAR1_HUMAN Breast cancer anti-estrogen resistance protein 1
NCK2	P43490-52-58	1.74463	NAMPT_HUMAN Nicotinamide phosphoribosyltransferase
NCK2	P04792-140-146	1.743	HSPB1_HUMAN Heat shock protein beta-1
NCK2	Q9UL54-424-430	1.72245	TAOK2_HUMAN Serine/threonine-protein kinase TAO2
NCK2	P05093-327-333	1.70955	CP17A_HUMAN Steroid 17-alpha-hydroxylase/17,20 lyase
NCK2	Q5EBL8-16-22	1.69641	PDZ11_HUMAN PDZ domain-containing protein 11
NCK2	Q9H792-795-801	1.68233	PEAK1_HUMAN Pseudopodium-enriched atypical kinase 1
NCK2	Q99704-294-300	1.67975	DOK1_HUMAN Docking protein 1
NCK2	O60496-343-349	1.65133	DOK2_HUMAN Docking protein 2
NCK2	Q5TCZ1-551-557	1.64736	SPD2A_HUMAN SH3 and PX domain-containing protein 2A
NCK2	Q99704-375-381	1.64105	DOK1_HUMAN Docking protein 1
NCK2	P62191-23-29	1.63306	PRS4_HUMAN 26S protease regulatory subunit 4
NCK2	O60784-384-390	1.62696	TOM1_HUMAN Target of Myb protein 1
NCK2	P46109-130-136	1.61105	CRKL_HUMAN Crk-like protein
NCK2	Q9HCE6-129-135	1.57486	ARGAL_HUMAN Rho guanine nucleotide exchange factor 10-like protein
NCK2	P38646-126-132	1.55497	GRP75_HUMAN Stress-70 protein, mitochondrial
NCK2	Q92625-832-838	1.54301	ANS1A_HUMAN Ankyrin repeat and SAM domain-containing protein 1A
NCK2	Q13671-34-40	1.52877	RIN1_HUMAN Ras and Rab interactor 1
NCK2	P60891-144-150	1.52728	PRPS1_HUMAN Ribose-phosphate pyrophosphokinase 1
NCK2	P23497-48-54	1.52074	SP100_HUMAN Nuclear autoantigen Sp-100
NCK2	Q9NQ75-193-199	1.5202	CASS4_HUMAN Cas scaffolding protein family member 4
NCK2	Q16181-221-227	1.50777	SEPT7_HUMAN Septin-7
NCK2	O75563-235-241	1.4875	SKAP2_HUMAN Src kinase-associated phosphoprotein 2
NCK2	O60488-413-419	1.48485	ACSL4_HUMAN Long-chain-fatty-acid--CoA ligase 4
NCK2	Q8IZD4-189-195	1.46476	DCP1B_HUMAN mRNA-decapping enzyme 1B
NCK2	Q16531-716-722	1.45574	DDB1_HUMAN DNA damage-binding protein 1
NCK2	P54646-177-183	1.44825	AAPK2_HUMAN 5'-AMP-activated protein kinase catalytic subunit alpha-2
NCK2	Q13131-188-194	1.44825	AAPK1_HUMAN 5'-AMP-activated protein kinase catalytic subunit alpha-1
NCK2	Q9H792-663-669	1.44615	PEAK1_HUMAN Pseudopodium-enriched atypical kinase 1
NCK2	O00401-254-260	1.43547	WASL_HUMAN Neural Wiskott-Aldrich syndrome protein
NCK2	Q8WZ42-11729-11735	1.43515	TITIN_HUMAN Titin
NCK2	Q8WZ42-1378-1384	1.43086	TITIN_HUMAN Titin
NCK2	Q14511-175-181	1.42617	CASL_HUMAN Enhancer of filamentation 1
NCK2	Q14165-198-204	1.42007	MLEC_HUMAN Malectin
NCK2	Q5TCZ1-556-562	1.41813	SPD2A_HUMAN SH3 and PX domain-containing protein 2A
NCK2	Q13480-404-410	1.41687	GAB1_HUMAN GRB2-associated-binding protein 1
NCK2	P00519-68-74	1.40876	ABL1_HUMAN Tyrosine-protein kinase ABL1
NCK2	P42684-114-120	1.40876	ABL2_HUMAN Abelson tyrosine-protein kinase 2
NCK2	Q8IU60-368-374	1.40203	DCP2_HUMAN m7GpppN-mRNA hydrolase
PTK6	Q8WU20-347-353	2.3881	FRS2_HUMAN Fibroblast growth factor receptor substrate 2
PTK6	O15530-374-380	2.30274	PDPK1_HUMAN 3-phosphoinositide-dependent protein kinase 1
PTK6	Q9NPI6-308-314	2.28386	DCP1A_HUMAN mRNA-decapping enzyme 1A
PTK6	Q86T24-440-446	2.19726	KAISO_HUMAN Transcriptional regulator Kaiso
PTK6	Q14511-10-16	2.18914	CASL_HUMAN Enhancer of filamentation 1
PTK6	Q02763-1046-1052	2.18821	TIE2_HUMAN Angiopoietin-1 receptor
PTK6	P08684-345-351	2.15869	CP3A4_HUMAN Cytochrome P450 3A4
PTK6	Q92734-31-37	2.15772	TFG_HUMAN Protein TFG
PTK6	O75563-235-241	2.12533	SKAP2_HUMAN Src kinase-associated phosphoprotein 2
PTK6	Q9UJV9-136-142	2.1111	DDX41_HUMAN Probable ATP-dependent RNA helicase DDX41
PTK6	O60488-413-419	2.10493	ACSL4_HUMAN Long-chain-fatty-acid--CoA ligase 4
PTK6	P29474-79-85	2.10316	NOS3_HUMAN Nitric oxide synthase, endothelial
PTK6	Q99832-273-279	2.08435	TCPH_HUMAN T-complex protein 1 subunit eta
PTK6	Q8IXJ6-102-108	2.08023	SIR2_HUMAN NAD-dependent protein deacetylase sirtuin-2
PTK6	Q14204-3128-3134	2.04429	DYHC1_HUMAN Cytoplasmic dynein 1 heavy chain 1
PTK6	Q14320-51-57	2.037	FA50A_HUMAN Protein FAM50A
PTK6	Q9Y247-51-57	2.037	FA50B_HUMAN Protein FAM50B
PTK6	P21675-348-354	2.02665	TAF1_HUMAN Transcription initiation factor TFIID subunit 1
PTK6	P42681-89-95	2.02457	TXK_HUMAN Tyrosine-protein kinase TXK
PTK6	Q96P31-720-726	2.02173	FCRL3_HUMAN Fc receptor-like protein 3
PTK6	O15530-7-13	2.0159	PDPK1_HUMAN 3-phosphoinositide-dependent protein kinase 1
PTK6	Q92917-157-163	1.99883	GPKOW_HUMAN G patch domain and KOW motifs-containing protein
PTK6	Q14832-741-747	1.95091	GRM3_HUMAN Metabotropic glutamate receptor 3
PTK6	Q9UK59-531-537	1.92617	DBR1_HUMAN Lariat debranching enzyme
PTK6	P56715-1523-1529	1.91773	RP1_HUMAN Oxygen-regulated protein 1
PTK6	Q9UPN6-1235-1241	1.91236	SCAF8_HUMAN Protein SCAF8
PTK6	Q14511-175-181	1.90985	CASL_HUMAN Enhancer of filamentation 1
PTK6	Q9C0B5-531-537	1.90523	ZDHC5_HUMAN Palmitoyltransferase ZDHHC5
PTK6	P36871-351-357	1.90413	PGM1_HUMAN Phosphoglucomutase-1
PTK6	P29317-928-934	1.88963	EPHA2_HUMAN Ephrin type-A receptor 2
PTK6	Q14511-187-193	1.88662	CASL_HUMAN Enhancer of filamentation 1
PTK6	Q14511-212-218	1.88662	CASL_HUMAN Enhancer of filamentation 1
PTK6	Q14511-259-265	1.88662	CASL_HUMAN Enhancer of filamentation 1
PTK6	P40259-205-211	1.88059	CD79B_HUMAN B-cell antigen receptor complex-associated protein beta chain
PTK6	P56945-325-331	1.88058	BCAR1_HUMAN Breast cancer anti-estrogen resistance protein 1
PTK6	P33151-221-227	1.87947	CADH5_HUMAN Cadherin-5
PTK6	P30926-222-228	1.87794	ACHB4_HUMAN Neuronal acetylcholine receptor subunit beta-4
PTK6	P30876-843-849	1.87262	RPB2_HUMAN DNA-directed RNA polymerase II subunit RPB2
PTK6	Q96PY6-313-319	1.87221	NEK1_HUMAN Serine/threonine-protein kinase Nek1
PTK6	P27695-43-49	1.87046	APEX1_HUMAN DNA-(apurinic or apyrimidinic site) lyase
PTK6	P03372-535-541	1.86791	ESR1_HUMAN Estrogen receptor
PTK6	Q9HBB8-833-839	1.86588	CDHR5_HUMAN Cadherin-related family member 5
PTK6	O95476-41-47	1.84655	CNEP1_HUMAN CTD nuclear envelope phosphatase 1
PTK6	O43281-186-192	1.84643	EFS_HUMAN Embryonal Fyn-associated substrate
PTK6	P56945-265-271	1.8447	BCAR1_HUMAN Breast cancer anti-estrogen resistance protein 1
PTK6	Q9UPR0-1020-1026	1.84184	PLCL2_HUMAN Inactive phospholipase C-like protein 2
PTK6	O15164-731-737	1.84121	TIF1A_HUMAN Transcription intermediary factor 1-alpha
PTK6	Q13131-188-194	1.83986	AAPK1_HUMAN 5'-AMP-activated protein kinase catalytic subunit alpha-1
PTK6	P10721-701-707	1.83194	KIT_HUMAN Mast/stem cell growth factor receptor Kit
PTK6	P08758-89-95	1.82376	ANXA5_HUMAN Annexin A5
SH2B	Q14008-315-321	2.49255	CKAP5_HUMAN Cytoskeleton-associated protein 5
SH2B	P63316-109-115	2.40726	TNNC1_HUMAN Troponin C, slow skeletal and cardiac muscles
SH2B	P32239-292-298	2.29481	GASR_HUMAN Gastrin/cholecystokinin type B receptor
SH2B	P52298-12-18	2.28849	NCBP2_HUMAN Nuclear cap-binding protein subunit 2
SH2B	A0MZ66-22-28	2.27486	SHOT1_HUMAN Shootin-1
SH2B	P08865-137-143	2.23722	RSSA_HUMAN 40S ribosomal protein SA
SH2B	P40337-183-189	2.22623	VHL_HUMAN Von Hippel-Lindau disease tumor suppressor
SH2B	O75563-259-265	2.2064	SKAP2_HUMAN Src kinase-associated phosphoprotein 2
SH2B	P02549-1497-1503	2.17755	SPTA1_HUMAN Spectrin alpha chain, erythrocyte
SH2B	O15117-460-466	2.17058	FYB_HUMAN FYN-binding protein
SH2B	P27797-107-113	2.17018	CALR_HUMAN Calreticulin
SH2B	O95954-144-150	2.16899	FTCD_HUMAN Formimidoyltransferase-cyclodeaminase
SH2B	Q9UKU0-619-625	2.14961	ACSL6_HUMAN Long-chain-fatty-acid--CoA ligase 6
SH2B	P19338-349-355	2.14267	NUCL_HUMAN Nucleolin
SH2B	Q9P2N2-551-557	2.13864	RHG28_HUMAN Rho GTPase-activating protein 28
SH2B	P78324-468-474	2.12169	SHPS1_HUMAN Tyrosine-protein phosphatase non-receptor type substrate 1
SH2B	Q8WZ42-15489-15495	2.12006	TITIN_HUMAN Titin
SH2B	O15530-374-380	2.11848	PDPK1_HUMAN 3-phosphoinositide-dependent protein kinase 1
SH2B	Q86WV1-230-236	2.10613	SKAP1_HUMAN Src kinase-associated phosphoprotein 1
SH2B	Q13043-431-437	2.09666	STK4_HUMAN Serine/threonine-protein kinase 4
SH2B	P30837-371-377	2.09159	AL1B1_HUMAN Aldehyde dehydrogenase X, mitochondrial
SH2B	P41252-271-277	2.09031	SYIC_HUMAN Isoleucine--tRNA ligase, cytoplasmic
SH2B	P42681-89-95	2.08138	TXK_HUMAN Tyrosine-protein kinase TXK
SH2B	P03951-113-119	2.07567	FA11_HUMAN Coagulation factor XI
SH2B	O75874-32-38	2.06007	IDHC_HUMAN Isocitrate dehydrogenase [NADP] cytoplasmic
SH2B	Q9NYB9-21-27	2.05182	ABI2_HUMAN Abl interactor 2
SH2B	Q06124-60-66	2.04852	PTN11_HUMAN Tyrosine-protein phosphatase non-receptor type 11
SH2B	Q13813-2460-2466	2.04534	SPTA2_HUMAN Spectrin alpha chain, brain
SH2B	P57737-756-762	2.03588	CORO7_HUMAN Coronin-7
SH2B	P61978-378-384	2.02674	HNRPK_HUMAN Heterogeneous nuclear ribonucleoprotein K
SH2B	Q9BZI7-115-121	2.02119	REN3B_HUMAN Regulator of nonsense transcripts 3B
SH2B	O14647-594-600	2.01523	CHD2_HUMAN Chromodomain-helicase-DNA-binding protein 2
SH2B	P50542-310-316	2.00492	PEX5_HUMAN Peroxisomal targeting signal 1 receptor
SH2B	Q9H467-273-279	1.98855	CUED2_HUMAN CUE domain-containing protein 2
SH2B	Q8TE02-300-306	1.98198	DERP6_HUMAN Dermal papilla-derived protein 6
SH2B	Q13045-735-741	1.97991	FLII_HUMAN Protein flightless-1 homolog
SH2B	Q05048-365-371	1.97884	CSTF1_HUMAN Cleavage stimulation factor subunit 1
SH2B	O15350-26-32	1.95805	P73_HUMAN Tumor protein p73
SH2B	Q96JZ2-133-139	1.94512	HSH2D_HUMAN Hematopoietic SH2 domain-containing protein
SH2B	Q8WXH0-3253-3259	1.93854	SYNE2_HUMAN Nesprin-2
SH2B	Q15746-790-796	1.93586	MYLK_HUMAN Myosin light chain kinase, smooth muscle
SH2B	Q9H3S7-677-683	1.92483	PTN23_HUMAN Tyrosine-protein phosphatase non-receptor type 23
SH2B	Q9BX66-935-941	1.92268	SRBS1_HUMAN Sorbin and SH3 domain-containing protein 1
SH2B	P14625-406-412	1.91508	ENPL_HUMAN Endoplasmin
SH2B	P21333-1930-1936	1.90418	FLNA_HUMAN Filamin-A
SH2B	P40692-291-297	1.90287	MLH1_HUMAN DNA mismatch repair protein Mlh1
SH2B	Q9H4G0-341-347	1.90152	E41L1_HUMAN Band 4.1-like protein 1
SH2B	Q9NRM7-284-290	1.90068	LATS2_HUMAN Serine/threonine-protein kinase LATS2
SH2B	P55957-52-58	1.89922	BID_HUMAN BH3-interacting domain death agonist
SH2B	O94921-133-139	1.89912	CDK14_HUMAN Cyclin-dependent kinase 14
SH2D1A	P06746-34-40	6.06769	DPOLB_HUMAN DNA polymerase beta
SH2D1A	P50395-347-353	5.66436	GDIB_HUMAN Rab GDP dissociation inhibitor beta
SH2D1A	Q8N357-4-10	5.46325	CB018_HUMAN Transmembrane protein C2orf18
SH2D1A	Q6ZMW3-1827-1833	5.3445	EMAL6_HUMAN Echinoderm microtubule-associated protein-like 6
SH2D1A	Q5TCZ1-303-309	5.30828	SPD2A_HUMAN SH3 and PX domain-containing protein 2A
SH2D1A	Q9UFH2-685-691	5.2552	DYH17_HUMAN Dynein heavy chain 17, axonemal
SH2D1A	O60870-136-142	5.17806	KIN17_HUMAN DNA/RNA-binding protein KIN17
SH2D1A	Q7Z3G6-811-817	5.17204	PRIC2_HUMAN Prickle-like protein 2
SH2D1A	P34896-178-184	5.11139	GLYC_HUMAN Serine hydroxymethyltransferase, cytosolic
SH2D1A	Q13322-402-408	5.07731	GRB10_HUMAN Growth factor receptor-bound protein 10
SH2D1A	O75369-1682-1688	4.90049	FLNB_HUMAN Filamin-B
SH2D1A	Q9Y6G9-101-107	4.80458	DC1L1_HUMAN Cytoplasmic dynein 1 light intermediate chain 1
SH2D1A	Q8N0W3-452-458	4.78669	FUK_HUMAN L-fucose kinase
SH2D1A	Q8IZW8-148-154	4.75391	TENS4_HUMAN Tensin-4
SH2D1A	P11586-400-406	4.72432	C1TC_HUMAN C-1-tetrahydrofolate synthase, cytoplasmic
SH2D1A	O94779-265-271	4.72264	CNTN5_HUMAN Contactin-5
SH2D1A	P78536-431-437	4.65006	ADA17_HUMAN Disintegrin and metalloproteinase domain-containing protein 17
SH2D1A	Q8IWL3-92-98	4.59903	HSC20_HUMAN Iron-sulfur cluster co-chaperone protein HscB, mitochondrial
SH2D1A	Q96AC6-11-17	4.56742	KIFC2_HUMAN Kinesin-like protein KIFC2
SH2D1A	Q9UDR5-459-465	4.56041	AASS_HUMAN Alpha-aminoadipic semialdehyde synthase, mitochondrial
SH2D1A	O95922-181-187	4.55359	TTLL1_HUMAN Probable tubulin polyglutamylase TTLL1
SH2D1A	Q12959-893-899	4.49767	DLG1_HUMAN Disks large homolog 1
SH2D1A	Q13564-337-343	4.49623	ULA1_HUMAN NEDD8-activating enzyme E1 regulatory subunit
SH2D1A	Q9UMZ2-743-749	4.49456	SYNRG_HUMAN Synergin gamma
SH2D1A	Q92608-1218-1224	4.46946	DOCK2_HUMAN Dedicator of cytokinesis protein 2
SH2D1A	Q14764-13-19	4.44324	MVP_HUMAN Major vault protein
SH2D1A	P08263-77-83	4.40918	GSTA1_HUMAN Glutathione S-transferase A1
SH2D1A	Q8IZT6-1482-1488	4.40265	ASPM_HUMAN Abnormal spindle-like microcephaly-associated protein
SH2D1A	O43312-392-398	4.37102	MTSS1_HUMAN Metastasis suppressor protein 1
SH2D1A	Q4KWH8-1632-1638	4.31386	PLCH1_HUMAN 1-phosphatidylinositol 4,5-bisphosphate phosphodiesterase eta-1
SH2D1A	Q9BY44-426-432	4.29774	EIF2A_HUMAN Eukaryotic translation initiation factor 2A
SH2D1A	Q9Y4P1-121-127	4.29314	ATG4B_HUMAN Cysteine protease ATG4B
SH2D1A	P31150-347-353	4.28946	GDIA_HUMAN Rab GDP dissociation inhibitor alpha
SH2D1A	P51812-486-492	4.28172	KS6A3_HUMAN Ribosomal protein S6 kinase alpha-3
SH2D1A	P60484-176-182	4.2569	PTEN_HUMAN Phosphatidylinositol 3,4,5-trisphosphate 3-phosphatase and dual-specificity protein phosphatase PTEN
SH2D1A	O00401-93-99	4.23786	WASL_HUMAN Neural Wiskott-Aldrich syndrome protein
SH2D1A	Q9BX97-69-75	4.23724	PLVAP_HUMAN Plasmalemma vesicle-associated protein
SH2D1A	Q86Y07-42-48	4.23171	VRK2_HUMAN Serine/threonine-protein kinase VRK2
SH2D1A	Q9NYT0-331-337	4.23013	PLEK2_HUMAN Pleckstrin-2
SH2D1A	P10721-545-551	4.22724	KIT_HUMAN Mast/stem cell growth factor receptor Kit
SH2D1A	P20963-109-115	4.20608	CD3Z_HUMAN T-cell surface glycoprotein CD3 zeta chain
SH2D1A	Q14511-10-16	4.20096	CASL_HUMAN Enhancer of filamentation 1
SH2D1A	Q96AC6-8-14	4.18817	KIFC2_HUMAN Kinesin-like protein KIFC2
SH2D1A	Q8NF91-6503-6509	4.18744	SYNE1_HUMAN Nesprin-1
SH2D1A	P42680-88-94	4.1513	TEC_HUMAN Tyrosine-protein kinase Tec
SH2D1A	Q9HC16-180-186	4.12683	ABC3G_HUMAN DNA dC-
SH2D1A	P31150-224-230	4.12615	GDIA_HUMAN Rab GDP dissociation inhibitor alpha
SH2D1A	P50395-224-230	4.12615	GDIB_HUMAN Rab GDP dissociation inhibitor beta
SH2D1A	Q92796-806-812	4.11305	DLG3_HUMAN Disks large homolog 3
SH2D1A	Q96GR2-133-139	4.1033	ACBG1_HUMAN Long-chain-fatty-acid--CoA ligase ACSBG1
SH2D2A	Q14511-10-16	2.49557	CASL_HUMAN Enhancer of filamentation 1
SH2D2A	Q9NUQ7-265-271	2.41319	UFSP2_HUMAN Ufm1-specific protease 2
SH2D2A	Q9Y6G9-101-107	2.1339	DC1L1_HUMAN Cytoplasmic dynein 1 light intermediate chain 1
SH2D2A	P08865-137-143	1.97723	RSSA_HUMAN 40S ribosomal protein SA
SH2D2A	Q14204-968-974	1.948	DYHC1_HUMAN Cytoplasmic dynein 1 heavy chain 1
SH2D2A	Q8N0W3-452-458	1.88198	FUK_HUMAN L-fucose kinase
SH2D2A	P56945-10-16	1.86525	BCAR1_HUMAN Breast cancer anti-estrogen resistance protein 1
SH2D2A	P10721-701-707	1.76321	KIT_HUMAN Mast/stem cell growth factor receptor Kit
SH2D2A	P27708-2101-2107	1.75162	PYR1_HUMAN CAD protein
SH2D2A	O43281-186-192	1.74946	EFS_HUMAN Embryonal Fyn-associated substrate
SH2D2A	Q9H792-795-801	1.72902	PEAK1_HUMAN Pseudopodium-enriched atypical kinase 1
SH2D2A	Q96RT1-918-924	1.70087	LAP2_HUMAN Protein LAP2
SH2D2A	O95476-41-47	1.65414	CNEP1_HUMAN CTD nuclear envelope phosphatase 1
SH2D2A	Q07912-191-197	1.62966	ACK1_HUMAN Activated CDC42 kinase 1
SH2D2A	Q9UP38-605-611	1.62315	FZD1_HUMAN Frizzled-1
SH2D2A	Q9NPA0-120-126	1.60486	EMC7_HUMAN ER membrane protein complex subunit 7
SH2D2A	Q8IXJ6-102-108	1.5781	SIR2_HUMAN NAD-dependent protein deacetylase sirtuin-2
SH2D2A	Q96PU9-28-34	1.5724	ODF3A_HUMAN Outer dense fiber protein 3
SH2D2A	P09211-197-203	1.54937	GSTP1_HUMAN Glutathione S-transferase P
SH2D2A	Q7L591-396-402	1.54454	DOK3_HUMAN Docking protein 3
SH2D2A	Q6PIY7-56-62	1.537	GLD2_HUMAN Poly(A) RNA polymerase GLD2
SH2D2A	P42224-666-672	1.5195	STAT1_HUMAN Signal transducer and activator of transcription 1-alpha/beta
SH2D2A	Q8N556-351-357	1.5046	AFAP1_HUMAN Actin filament-associated protein 1
SH2D2A	P42681-89-95	1.50395	TXK_HUMAN Tyrosine-protein kinase TXK
SH2D2A	P56945-325-331	1.49594	BCAR1_HUMAN Breast cancer anti-estrogen resistance protein 1
SH2D2A	Q86T24-440-446	1.49215	KAISO_HUMAN Transcriptional regulator Kaiso
SH2D2A	Q96PY6-313-319	1.49209	NEK1_HUMAN Serine/threonine-protein kinase Nek1
SH2D2A	O15519-180-186	1.48721	CFLAR_HUMAN CASP8 and FADD-like apoptosis regulator
SH2D2A	O15530-7-13	1.48115	PDPK1_HUMAN 3-phosphoinositide-dependent protein kinase 1
SH2D2A	Q6GYQ0-1612-1618	1.47074	RGPA1_HUMAN Ral GTPase-activating protein subunit alpha-1
SH2D2A	P29474-79-85	1.44711	NOS3_HUMAN Nitric oxide synthase, endothelial
SH2D2A	Q9NQ94-421-427	1.44512	A1CF_HUMAN APOBEC1 complementation factor
SH2D2A	P08684-345-351	1.44489	CP3A4_HUMAN Cytochrome P450 3A4
SH2D2A	O15530-374-380	1.4363	PDPK1_HUMAN 3-phosphoinositide-dependent protein kinase 1
SH2D2A	Q8N7A1-224-230	1.43174	KLDC1_HUMAN Kelch domain-containing protein 1
SH2D2A	Q03135-12-18	1.42523	CAV1_HUMAN Caveolin-1
SH2D2A	Q13077-308-314	1.41982	TRAF1_HUMAN TNF receptor-associated factor 1
SH2D2A	Q8IZD4-189-195	1.41811	DCP1B_HUMAN mRNA-decapping enzyme 1B
SH2D2A	Q9C0B9-174-180	1.41081	ZCHC2_HUMAN Zinc finger CCHC domain-containing protein 2
SH2D2A	Q9BVQ7-736-742	1.40322	SPA5L_HUMAN Spermatogenesis-associated protein 5-like protein 1
SH2D2A	Q68CZ1-148-154	1.40269	FTM_HUMAN Protein fantom
SH2D2A	P49454-2874-2880	1.38751	CENPF_HUMAN Centromere protein F
SH2D2A	Q8WWQ8-1060-1066	1.38691	STAB2_HUMAN Stabilin-2
SH2D2A	O43747-324-330	1.38635	AP1G1_HUMAN AP-1 complex subunit gamma-1
SH2D2A	Q13615-612-618	1.37768	MTMR3_HUMAN Myotubularin-related protein 3
SH2D2A	O96028-173-179	1.3741	NSD2_HUMAN Probable histone-lysine N-methyltransferase NSD2
SH2D2A	P52292-201-207	1.37318	IMA2_HUMAN Importin subunit alpha-2
SH2D2A	Q6NXT1-65-71	1.36594	ANR54_HUMAN Ankyrin repeat domain-containing protein 54
SH2D2A	Q07157-1322-1328	1.36161	ZO1_HUMAN Tight junction protein ZO-1
SH2D2A	P13533-552-558	1.35398	MYH6_HUMAN Myosin-6
SH2D3C	Q9NUQ7-265-271	2.25823	UFSP2_HUMAN Ufm1-specific protease 2
SH2D3C	Q14511-10-16	2.09494	CASL_HUMAN Enhancer of filamentation 1
SH2D3C	O75161-1350-1356	1.93137	NPHP4_HUMAN Nephrocystin-4
SH2D3C	Q8N0W3-452-458	1.78523	FUK_HUMAN L-fucose kinase
SH2D3C	Q96RT1-918-924	1.71625	LAP2_HUMAN Protein LAP2
SH2D3C	Q9UPU3-255-261	1.65758	SORC3_HUMAN VPS10 domain-containing receptor SorCS3
SH2D3C	Q6GYQ0-1612-1618	1.65173	RGPA1_HUMAN Ral GTPase-activating protein subunit alpha-1
SH2D3C	Q9Y6G9-101-107	1.64108	DC1L1_HUMAN Cytoplasmic dynein 1 light intermediate chain 1
SH2D3C	Q14511-187-193	1.63404	CASL_HUMAN Enhancer of filamentation 1
SH2D3C	Q14511-212-218	1.63404	CASL_HUMAN Enhancer of filamentation 1
SH2D3C	Q14511-259-265	1.63404	CASL_HUMAN Enhancer of filamentation 1
SH2D3C	Q14204-968-974	1.5813	DYHC1_HUMAN Cytoplasmic dynein 1 heavy chain 1
SH2D3C	Q8IXJ6-102-108	1.53097	SIR2_HUMAN NAD-dependent protein deacetylase sirtuin-2
SH2D3C	P78509-2819-2825	1.51684	RELN_HUMAN Reelin
SH2D3C	P56945-10-16	1.46586	BCAR1_HUMAN Breast cancer anti-estrogen resistance protein 1
SH2D3C	P03372-535-541	1.45358	ESR1_HUMAN Estrogen receptor
SH2D3C	P23443-411-417	1.43005	KS6B1_HUMAN Ribosomal protein S6 kinase beta-1
SH2D3C	O15530-7-13	1.3987	PDPK1_HUMAN 3-phosphoinositide-dependent protein kinase 1
SH2D3C	P29474-79-85	1.383	NOS3_HUMAN Nitric oxide synthase, endothelial
SH2D3C	Q9UP38-605-611	1.37996	FZD1_HUMAN Frizzled-1
SH2D3C	P42681-89-95	1.37995	TXK_HUMAN Tyrosine-protein kinase TXK
SH2D3C	Q05397-923-929	1.37263	FAK1_HUMAN Focal adhesion kinase 1
SH2D3C	Q96PU9-28-34	1.3658	ODF3A_HUMAN Outer dense fiber protein 3
SH2D3C	Q9UJU6-332-338	1.36345	DBNL_HUMAN Drebrin-like protein
SH2D3C	P27695-43-49	1.35576	APEX1_HUMAN DNA-(apurinic or apyrimidinic site) lyase
SH2D3C	Q14511-221-227	1.31136	CASL_HUMAN Enhancer of filamentation 1
SH2D3C	P56945-304-310	1.29893	BCAR1_HUMAN Breast cancer anti-estrogen resistance protein 1
SH2D3C	Q9NQ94-421-427	1.28769	A1CF_HUMAN APOBEC1 complementation factor
SH2D3C	Q9BY44-426-432	1.2784	EIF2A_HUMAN Eukaryotic translation initiation factor 2A
SH2D3C	Q7L591-396-402	1.25739	DOK3_HUMAN Docking protein 3
SH2D3C	Q02790-218-224	1.25725	FKBP4_HUMAN Peptidyl-prolyl cis-trans isomerase FKBP4
SH2D3C	Q13459-2144-2150	1.25346	MYO9B_HUMAN Unconventional myosin-IXb
SH2D3C	O43312-416-422	1.24739	MTSS1_HUMAN Metastasis suppressor protein 1
SH2D3C	P04792-140-146	1.24554	HSPB1_HUMAN Heat shock protein beta-1
SH2D3C	Q07157-1322-1328	1.24131	ZO1_HUMAN Tight junction protein ZO-1
SH2D3C	Q96PY6-313-319	1.23515	NEK1_HUMAN Serine/threonine-protein kinase Nek1
SH2D3C	Q6PIY7-56-62	1.2344	GLD2_HUMAN Poly(A) RNA polymerase GLD2
SH2D3C	Q14184-307-313	1.21665	DOC2B_HUMAN Double C2-like domain-containing protein beta
SH2D3C	O60488-413-419	1.20993	ACSL4_HUMAN Long-chain-fatty-acid--CoA ligase 4
SH2D3C	Q14204-3128-3134	1.19807	DYHC1_HUMAN Cytoplasmic dynein 1 heavy chain 1
SH2D3C	P17931-116-122	1.19777	LEG3_HUMAN Galectin-3
SH2D3C	Q8IZD4-189-195	1.19685	DCP1B_HUMAN mRNA-decapping enzyme 1B
SH2D3C	O43281-186-192	1.18891	EFS_HUMAN Embryonal Fyn-associated substrate
SH2D3C	Q96BJ8-496-502	1.17605	ELMO3_HUMAN Engulfment and cell motility protein 3
SH2D3C	Q9NR09-4128-4134	1.1747	BIRC6_HUMAN Baculoviral IAP repeat-containing protein 6
SH2D3C	Q9C0B9-174-180	1.17098	ZCHC2_HUMAN Zinc finger CCHC domain-containing protein 2
SH2D3C	Q9NZ63-145-151	1.1696	CI078_HUMAN Uncharacterized protein C9orf78
SH2D3C	Q12888-1603-1609	1.16812	TP53B_HUMAN Tumor suppressor p53-binding protein 1
SH2D3C	Q9UQC2-264-270	1.16793	GAB2_HUMAN GRB2-associated-binding protein 2
SH2D3C	O95487-93-99	1.16569	SC24B_HUMAN Protein transport protein Sec24B
SHC1	Q9P258-357-363	2.51754	RCC2_HUMAN Protein RCC2
SHC1	O15297-306-312	2.48321	PPM1D_HUMAN Protein phosphatase 1D
SHC1	Q9NT99-209-215	2.34082	LRC4B_HUMAN Leucine-rich repeat-containing protein 4B
SHC1	Q53EL6-403-409	2.22946	PDCD4_HUMAN Programmed cell death protein 4
SHC1	Q08378-327-333	2.19104	GOGA3_HUMAN Golgin subfamily A member 3
SHC1	Q15746-790-796	2.18653	MYLK_HUMAN Myosin light chain kinase, smooth muscle
SHC1	Q9P244-708-714	2.10947	LRFN1_HUMAN Leucine-rich repeat and fibronectin type III domain-containing protein 1
SHC1	P48147-244-250	2.10657	PPCE_HUMAN Prolyl endopeptidase
SHC1	P56377-84-90	2.08114	AP1S2_HUMAN AP-1 complex subunit sigma-2
SHC1	P61966-85-91	2.08114	AP1S1_HUMAN AP-1 complex subunit sigma-1A
SHC1	Q96PC3-85-91	2.08114	AP1S3_HUMAN AP-1 complex subunit sigma-3
SHC1	Q9NTJ3-614-620	2.05029	SMC4_HUMAN Structural maintenance of chromosomes protein 4
SHC1	P31943-374-380	2.04402	HNRH1_HUMAN Heterogeneous nuclear ribonucleoprotein H
SHC1	Q7Z6J0-448-454	2.03343	SH3R1_HUMAN E3 ubiquitin-protein ligase SH3RF1
SHC1	O94892-168-174	2.01035	ZN432_HUMAN Zinc finger protein 432
SHC1	Q14997-80-86	1.98621	PSME4_HUMAN Proteasome activator complex subunit 4
SHC1	P25705-244-250	1.98198	ATPA_HUMAN ATP synthase subunit alpha, mitochondrial
SHC1	O14647-594-600	1.97668	CHD2_HUMAN Chromodomain-helicase-DNA-binding protein 2
SHC1	O14745-36-42	1.96522	NHRF1_HUMAN Na(+)/H(+) exchange regulatory cofactor NHE-RF1
SHC1	O15530-374-380	1.96095	PDPK1_HUMAN 3-phosphoinositide-dependent protein kinase 1
SHC1	Q6T4R5-781-787	1.95968	NHS_HUMAN Nance-Horan syndrome protein
SHC1	Q99541-215-221	1.94734	PLIN2_HUMAN Perilipin-2
SHC1	O95714-374-380	1.93718	HERC2_HUMAN E3 ubiquitin-protein ligase HERC2
SHC1	O60716-654-660	1.92093	CTND1_HUMAN Catenin delta-1
SHC1	P27797-107-113	1.9161	CALR_HUMAN Calreticulin
SHC1	P36776-5-11	1.91318	LONM_HUMAN Lon protease homolog, mitochondrial
SHC1	O43150-761-767	1.90039	ASAP2_HUMAN Arf-GAP with SH3 domain, ANK repeat and PH domain-containing protein 2
SHC1	Q02410-196-202	1.88354	APBA1_HUMAN Amyloid beta A4 precursor protein-binding family A member 1
SHC1	O43747-324-330	1.86916	AP1G1_HUMAN AP-1 complex subunit gamma-1
SHC1	Q9BT67-145-151	1.86069	NFIP1_HUMAN NEDD4 family-interacting protein 1
SHC1	P23396-105-111	1.85581	RS3_HUMAN 40S ribosomal protein S3
SHC1	O75643-1175-1181	1.83809	U520_HUMAN U5 small nuclear ribonucleoprotein 200 kDa helicase
SHC1	P31943-178-184	1.83718	HNRH1_HUMAN Heterogeneous nuclear ribonucleoprotein H
SHC1	P55795-178-184	1.83718	HNRH2_HUMAN Heterogeneous nuclear ribonucleoprotein H2
SHC1	Q8IWA0-694-700	1.83354	WDR75_HUMAN WD repeat-containing protein 75
SHC1	Q03001-4136-4142	1.8335	DYST_HUMAN Dystonin
SHC1	Q9NRR5-277-283	1.83145	UBQL4_HUMAN Ubiquilin-4
SHC1	Q9UHD9-263-269	1.83145	UBQL2_HUMAN Ubiquilin-2
SHC1	Q9UMX0-267-273	1.83145	UBQL1_HUMAN Ubiquilin-1
SHC1	Q969K4-72-78	1.82874	ABTB1_HUMAN Ankyrin repeat and BTB/POZ domain-containing protein 1
SHC1	Q96A65-897-903	1.80568	EXOC4_HUMAN Exocyst complex component 4
SHC1	P50395-347-353	1.79733	GDIB_HUMAN Rab GDP dissociation inhibitor beta
SHC1	O75083-470-476	1.79542	WDR1_HUMAN WD repeat-containing protein 1
SHC1	P06400-319-325	1.79428	RB_HUMAN Retinoblastoma-associated protein
SHC1	Q08357-644-650	1.78914	S20A2_HUMAN Sodium-dependent phosphate transporter 2
SHC1	Q8WXG9-1398-1404	1.76958	GPR98_HUMAN G-protein coupled receptor 98
SHC1	Q2M3W8-183-189	1.76908	ZN181_HUMAN Zinc finger protein 181
SHC1	P20929-2142-2148	1.7681	NEBU_HUMAN Nebulin
SHC1	Q15751-2508-2514	1.76462	HERC1_HUMAN Probable E3 ubiquitin-protein ligase HERC1
SHC1	Q9HB21-27-33	1.76181	PKHA1_HUMAN Pleckstrin homology domain-containing family A member 1
SHC3	O95714-374-380	1.59876	HERC2_HUMAN E3 ubiquitin-protein ligase HERC2
SHC3	P62314-65-71	1.5227	SMD1_HUMAN Small nuclear ribonucleoprotein Sm D1
SHC3	O15530-374-380	1.49099	PDPK1_HUMAN 3-phosphoinositide-dependent protein kinase 1
SHC3	P56377-84-90	1.48083	AP1S2_HUMAN AP-1 complex subunit sigma-2
SHC3	P61966-85-91	1.48083	AP1S1_HUMAN AP-1 complex subunit sigma-1A
SHC3	Q96PC3-85-91	1.48083	AP1S3_HUMAN AP-1 complex subunit sigma-3
SHC3	P48147-244-250	1.46451	PPCE_HUMAN Prolyl endopeptidase
SHC3	O76090-129-135	1.45968	BEST1_HUMAN Bestrophin-1
SHC3	Q9BZ29-1478-1484	1.45818	DOCK9_HUMAN Dedicator of cytokinesis protein 9
SHC3	Q9P258-357-363	1.44882	RCC2_HUMAN Protein RCC2
SHC3	Q15746-790-796	1.41562	MYLK_HUMAN Myosin light chain kinase, smooth muscle
SHC3	P09211-48-54	1.41291	GSTP1_HUMAN Glutathione S-transferase P
SHC3	P08865-137-143	1.41279	RSSA_HUMAN 40S ribosomal protein SA
SHC3	P29474-79-85	1.40726	NOS3_HUMAN Nitric oxide synthase, endothelial
SHC3	Q01804-167-173	1.39794	OTUD4_HUMAN OTU domain-containing protein 4
SHC3	Q14204-2263-2269	1.39481	DYHC1_HUMAN Cytoplasmic dynein 1 heavy chain 1
SHC3	O43747-324-330	1.38709	AP1G1_HUMAN AP-1 complex subunit gamma-1
SHC3	P52757-156-162	1.36894	CHIO_HUMAN Beta-chimaerin
SHC3	P23396-105-111	1.36886	RS3_HUMAN 40S ribosomal protein S3
SHC3	P09467-56-62	1.34262	F16P1_HUMAN Fructose-1,6-bisphosphatase 1
SHC3	P00519-318-324	1.34243	ABL1_HUMAN Tyrosine-protein kinase ABL1
SHC3	P57737-756-762	1.33985	CORO7_HUMAN Coronin-7
SHC3	P02549-1497-1503	1.31304	SPTA1_HUMAN Spectrin alpha chain, erythrocyte
SHC3	Q9NRM7-80-86	1.30603	LATS2_HUMAN Serine/threonine-protein kinase LATS2
SHC3	Q99570-671-677	1.28748	PI3R4_HUMAN Phosphoinositide 3-kinase regulatory subunit 4
SHC3	Q13813-764-770	1.27641	SPTA2_HUMAN Spectrin alpha chain, brain
SHC3	Q10567-275-281	1.26654	AP1B1_HUMAN AP-1 complex subunit beta-1
SHC3	Q9UPU7-540-546	1.26616	TBD2B_HUMAN TBC1 domain family member 2B
SHC3	P20929-2142-2148	1.2578	NEBU_HUMAN Nebulin
SHC3	Q9HC96-464-470	1.25672	CAN10_HUMAN Calpain-10
SHC3	P34932-87-93	1.24444	HSP74_HUMAN Heat shock 70 kDa protein 4
SHC3	Q9Y3M8-158-164	1.24408	STA13_HUMAN StAR-related lipid transfer protein 13
SHC3	Q63HR2-703-709	1.21824	TENC1_HUMAN Tensin-like C1 domain-containing phosphatase
SHC3	O75083-470-476	1.2067	WDR1_HUMAN WD repeat-containing protein 1
SHC3	O75900-93-99	1.18976	MMP23_HUMAN Matrix metalloproteinase-23
SHC3	Q9UPY3-450-456	1.18335	DICER_HUMAN Endoribonuclease Dicer
SHC3	Q9NSD9-70-76	1.18058	SYFB_HUMAN Phenylalanine--tRNA ligase beta subunit
SHC3	P35579-719-725	1.17789	MYH9_HUMAN Myosin-9
SHC3	P60709-216-222	1.1778	ACTB_HUMAN Actin, cytoplasmic 1
SHC3	P62736-218-224	1.1778	ACTA_HUMAN Actin, aortic smooth muscle
SHC3	P63261-216-222	1.1778	ACTG_HUMAN Actin, cytoplasmic 2
SHC3	P63267-217-223	1.1778	ACTH_HUMAN Actin, gamma-enteric smooth muscle
SHC3	P68032-218-224	1.1778	ACTC_HUMAN Actin, alpha cardiac muscle 1
SHC3	P68133-218-224	1.1778	ACTS_HUMAN Actin, alpha skeletal muscle
SHC3	P43403-67-73	1.17722	ZAP70_HUMAN Tyrosine-protein kinase ZAP-70
SHC3	P43405-72-78	1.17722	KSYK_HUMAN Tyrosine-protein kinase SYK
SHC3	P21333-1930-1936	1.17323	FLNA_HUMAN Filamin-A
SHC3	O95831-441-447	1.15742	AIFM1_HUMAN Apoptosis-inducing factor 1, mitochondrial
SHC3	Q9UBJ2-223-229	1.15501	ABCD2_HUMAN ATP-binding cassette sub-family D member 2
SHC3	P40145-408-414	1.1531	ADCY8_HUMAN Adenylate cyclase type 8
SOCS2	P14317-479-485	4.59676	HCLS1_HUMAN Hematopoietic lineage cell-specific protein
SOCS2	Q15811-1130-1136	4.59676	ITSN1_HUMAN Intersectin-1
SOCS2	O60674-635-641	4.36202	JAK2_HUMAN Tyrosine-protein kinase JAK2
SOCS2	Q6R327-861-867	4.21442	RICTR_HUMAN Rapamycin-insensitive companion of mTOR
SOCS2	Q14204-4445-4451	4.19934	DYHC1_HUMAN Cytoplasmic dynein 1 heavy chain 1
SOCS2	Q3KR16-314-320	4.14271	PKHG6_HUMAN Pleckstrin homology domain-containing family G member 6
SOCS2	Q5VZK9-658-664	4.13719	LR16A_HUMAN Leucine-rich repeat-containing protein 16A
SOCS2	Q12809-473-479	4.11326	KCNH2_HUMAN Potassium voltage-gated channel subfamily H member 2
SOCS2	P10809-241-247	4.11233	CH60_HUMAN 60 kDa heat shock protein, mitochondrial
SOCS2	Q86UL8-1170-1176	4.0851	MAGI2_HUMAN Membrane-associated guanylate kinase, WW and PDZ domain-containing protein 2
SOCS2	Q96QZ7-1175-1181	4.0851	MAGI1_HUMAN Membrane-associated guanylate kinase, WW and PDZ domain-containing protein 1
SOCS2	Q92845-282-288	3.8719	KIFA3_HUMAN Kinesin-associated protein 3
SOCS2	P00387-41-47	3.79308	NB5R3_HUMAN NADH-cytochrome b5 reductase 3
SOCS2	P49815-1184-1190	3.78361	TSC2_HUMAN Tuberin
SOCS2	P35612-438-444	3.76793	ADDB_HUMAN Beta-adducin
SOCS2	P35813-360-366	3.76363	PPM1A_HUMAN Protein phosphatase 1A
SOCS2	P31946-104-110	3.74296	1433B_HUMAN 14-3-3 protein beta/alpha
SOCS2	Q13813-1018-1024	3.72284	SPTA2_HUMAN Spectrin alpha chain, brain
SOCS2	Q8IWB6-506-512	3.72142	TEX14_HUMAN Inactive serine/threonine-protein kinase TEX14
SOCS2	Q7RTS9-456-462	3.7071	DYM_HUMAN Dymeclin
SOCS2	O94851-651-657	3.70015	MICA2_HUMAN Protein-methionine sulfoxide oxidase MICAL2
SOCS2	Q9P2N5-75-81	3.69383	RBM27_HUMAN RNA-binding protein 27
SOCS2	P42345-108-114	3.63706	MTOR_HUMAN Serine/threonine-protein kinase mTOR
SOCS2	O14964-327-333	3.62066	HGS_HUMAN Hepatocyte growth factor-regulated tyrosine kinase substrate
SOCS2	P02533-413-419	3.60989	K1C14_HUMAN Keratin, type I cytoskeletal 14
SOCS2	P35900-368-374	3.60989	K1C20_HUMAN Keratin, type I cytoskeletal 20
SOCS2	Q04695-382-388	3.60989	K1C17_HUMAN Keratin, type I cytoskeletal 17
SOCS2	Q9NYC9-565-571	3.59496	DYH9_HUMAN Dynein heavy chain 9, axonemal
SOCS2	O14830-143-149	3.58585	PPE2_HUMAN Serine/threonine-protein phosphatase with EF-hands 2
SOCS2	Q96FW1-172-178	3.57901	OTUB1_HUMAN Ubiquitin thioesterase OTUB1
SOCS2	P48147-244-250	3.56005	PPCE_HUMAN Prolyl endopeptidase
SOCS2	P05787-389-395	3.557	K2C8_HUMAN Keratin, type II cytoskeletal 8
SOCS2	P08670-398-404	3.557	VIME_HUMAN Vimentin
SOCS2	P08729-390-396	3.557	K2C7_HUMAN Keratin, type II cytoskeletal 7
SOCS2	P13647-468-474	3.557	K2C5_HUMAN Keratin, type II cytoskeletal 5
SOCS2	P14136-364-370	3.557	GFAP_HUMAN Glial fibrillary acidic protein
SOCS2	P17661-403-409	3.557	DESM_HUMAN Desmin
SOCS2	P35908-478-484	3.557	K22E_HUMAN Keratin, type II cytoskeletal 2 epidermal
SOCS2	P00519-318-324	3.54987	ABL1_HUMAN Tyrosine-protein kinase ABL1
SOCS2	Q6W5P4-135-141	3.54723	NPSR1_HUMAN Neuropeptide S receptor
SOCS2	P19525-291-297	3.52189	E2AK2_HUMAN Interferon-induced, double-stranded RNA-activated protein kinase
SOCS2	Q99569-112-118	3.52072	PKP4_HUMAN Plakophilin-4
SOCS2	Q15369-16-22	3.52031	ELOC_HUMAN Transcription elongation factor B polypeptide 1
SOCS2	Q9NPH2-523-529	3.51669	INO1_HUMAN Inositol-3-phosphate synthase 1
SOCS2	Q14258-276-282	3.51341	TRI25_HUMAN E3 ubiquitin/ISG15 ligase TRIM25
SOCS2	Q07960-79-85	3.501	RHG01_HUMAN Rho GTPase-activating protein 1
SOCS2	P00325-109-115	3.50077	ADH1B_HUMAN Alcohol dehydrogenase 1B
[truncated: 503 more rows]

## Sheet: Sheet2
Genome-wide prediction for 44 human SH2 domains. Top 50 predictions for each SH2 domains that are negatively predicted by SMALI are reported. SMALI doesn't have models for LCP2, MIST, SH2D3C, SOCS2, SOCS5 and TENS1 SH2 domains, hence, we ignore the interactions mediated by these SH2 domains. For the cellular localization of E105251 SH2 domain, there is no annotation reported in GO-term database, …
SH2 Domains	Uni-Prot-Protein-ID and pY position	svm score	Protein name
ABL1	O60488-413-419	2.41784	ACSL4_HUMAN Long-chain-fatty-acid--CoA ligase 4
ABL1	Q9H4W6-411-417	2.41381	COE3_HUMAN Transcription factor COE3
ABL1	Q9HAK2-401-407	2.41381	COE2_HUMAN Transcription factor COE2
ABL1	Q9UH73-410-416	2.41381	COE1_HUMAN Transcription factor COE1
ABL1	Q9UQB3-290-296	2.37266	CTND2_HUMAN Catenin delta-2
ABL1	Q96T68-475-481	2.27457	SETB2_HUMAN Histone-lysine N-methyltransferase SETDB2
ABL1	P49815-1758-1764	2.2537	TSC2_HUMAN Tuberin
ABL1	P18669-117-123	2.23715	PGAM1_HUMAN Phosphoglycerate mutase 1
ABL1	Q13480-305-311	2.21459	GAB1_HUMAN GRB2-associated-binding protein 1
ABL1	Q12923-2247-2253	2.1691	PTN13_HUMAN Tyrosine-protein phosphatase non-receptor type 13
ABL1	P09327-602-608	2.16477	VILI_HUMAN Villin-1
ABL1	Q14320-51-57	2.146	FA50A_HUMAN Protein FAM50A
ABL1	P27695-43-49	2.11647	APEX1_HUMAN DNA-(apurinic or apyrimidinic site) lyase
ABL1	Q13643-147-153	2.10989	FHL3_HUMAN Four and a half LIM domains protein 3
ABL1	Q8IX90-278-284	2.10878	SKA3_HUMAN Spindle and kinetochore-associated protein 3
ABL1	Q13627-703-709	2.09797	DYR1A_HUMAN Dual specificity tyrosine-phosphorylation-regulated kinase 1A
ABL1	P15941-1241-1247	2.09574	MUC1_HUMAN Mucin-1
ABL1	Q8IZD4-189-195	2.0833	DCP1B_HUMAN mRNA-decapping enzyme 1B
ABL1	Q96CW6-298-304	2.06626	S7A6O_HUMAN Probable RNA polymerase II nuclear localization protein SLC7A6OS
ABL1	P20618-6-12	2.05394	PSB1_HUMAN Proteasome subunit beta type-1
ABL1	Q15019-294-300	2.05164	SEPT2_HUMAN Septin-2
ABL1	P09619-773-779	2.03647	PGFRB_HUMAN Platelet-derived growth factor receptor beta
ABL1	Q9UL03-543-549	2.03242	INT6_HUMAN Integrator complex subunit 6
ABL1	Q9UJU6-332-338	1.99396	DBNL_HUMAN Drebrin-like protein
ABL1	P09629-4-10	1.97307	HXB7_HUMAN Homeobox protein Hox-B7
ABL1	Q8NG31-487-493	1.97206	CASC5_HUMAN Protein CASC5
ABL1	Q9H1K1-41-47	1.96652	ISCU_HUMAN Iron-sulfur cluster assembly enzyme ISCU, mitochondrial
ABL1	P41091-328-334	1.94661	IF2G_HUMAN Eukaryotic translation initiation factor 2 subunit 3
ABL1	Q86UP3-2660-2666	1.93056	ZFHX4_HUMAN Zinc finger homeobox protein 4
ABL1	Q9BX63-914-920	1.92203	FANCJ_HUMAN Fanconi anemia group J protein
ABL1	Q8IVF4-1594-1600	1.92044	DYH10_HUMAN Dynein heavy chain 10, axonemal
ABL1	Q96S55-109-115	1.91591	WRIP1_HUMAN ATPase WRNIP1
ABL1	Q08211-1165-1171	1.91379	DHX9_HUMAN ATP-dependent RNA helicase A
ABL1	Q9H792-795-801	1.89883	PEAK1_HUMAN Pseudopodium-enriched atypical kinase 1
ABL1	Q9UK59-531-537	1.89586	DBR1_HUMAN Lariat debranching enzyme
ABL1	Q14240-69-75	1.89585	IF4A2_HUMAN Eukaryotic initiation factor 4A-II
ABL2	P20929-4749-4755	1.45138	NEBU_HUMAN Nebulin
ABL2	Q8N1I0-819-825	1.38505	DOCK4_HUMAN Dedicator of cytokinesis protein 4
ABL2	P53621-392-398	1.3727	COPA_HUMAN Coatomer subunit alpha
ABL2	Q9H1K1-41-47	1.36985	ISCU_HUMAN Iron-sulfur cluster assembly enzyme ISCU, mitochondrial
ABL2	Q8NG31-487-493	1.30641	CASC5_HUMAN Protein CASC5
ABL2	P11217-790-796	1.27234	PYGM_HUMAN Glycogen phosphorylase, muscle form
ABL2	O75161-1350-1356	1.26577	NPHP4_HUMAN Nephrocystin-4
ABL2	P68104-165-171	1.26108	EF1A1_HUMAN Elongation factor 1-alpha 1
ABL2	P13647-344-350	1.24986	K2C5_HUMAN Keratin, type II cytoskeletal 5
ABL2	P35222-487-493	1.24737	CTNB1_HUMAN Catenin beta-1
ABL2	P23921-102-108	1.23404	RIR1_HUMAN Ribonucleoside-diphosphate reductase large subunit
ABL2	P46020-310-316	1.21568	KPB1_HUMAN Phosphorylase b kinase regulatory subunit alpha, skeletal muscle isoform
ABL2	P04792-140-146	1.20545	HSPB1_HUMAN Heat shock protein beta-1
ABL2	Q9BZD4-35-41	1.20049	NUF2_HUMAN Kinetochore protein Nuf2
ABL2	P16157-214-220	1.17666	ANK1_HUMAN Ankyrin-1
ABL2	Q00610-1657-1663	1.1736	CLH1_HUMAN Clathrin heavy chain 1
ABL2	P49815-1758-1764	1.16927	TSC2_HUMAN Tuberin
ABL2	P49792-2307-2313	1.15842	RBP2_HUMAN E3 SUMO-protein ligase RanBP2
ABL2	P52948-657-663	1.14708	NUP98_HUMAN Nuclear pore complex protein Nup98-Nup96
ABL2	Q13131-245-251	1.12463	AAPK1_HUMAN 5'-AMP-activated protein kinase catalytic subunit alpha-1
ABL2	Q9Y490-1735-1741	1.11857	TLN1_HUMAN Talin-1
ABL2	Q8NFP9-899-905	1.11726	NBEA_HUMAN Neurobeachin
ABL2	P20618-6-12	1.11451	PSB1_HUMAN Proteasome subunit beta type-1
ABL2	Q06520-182-188	1.09998	ST2A1_HUMAN Bile salt sulfotransferase
ABL2	Q8NF50-1893-1899	1.09378	DOCK8_HUMAN Dedicator of cytokinesis protein 8
ABL2	Q9BRR9-189-195	1.06991	RHG09_HUMAN Rho GTPase-activating protein 9
ABL2	P55196-1149-1155	1.06709	AFAD_HUMAN Afadin
ABL2	P41279-134-140	1.06387	M3K8_HUMAN Mitogen-activated protein kinase kinase kinase 8
ABL2	Q8TCD5-63-69	1.05875	NT5C_HUMAN 5'(3')-deoxyribonucleotidase, cytosolic type
ABL2	Q9UHI6-614-620	1.05836	DDX20_HUMAN Probable ATP-dependent RNA helicase DDX20
ABL2	P06732-138-144	1.0557	KCRM_HUMAN Creatine kinase M-type
ABL2	P05412-168-174	1.0509	JUN_HUMAN Transcription factor AP-1
ABL2	P29144-608-614	1.0367	TPP2_HUMAN Tripeptidyl-peptidase 2
ABL2	Q06124-582-588	1.03663	PTN11_HUMAN Tyrosine-protein phosphatase non-receptor type 11
ABL2	Q07157-586-592	1.03313	ZO1_HUMAN Tight junction protein ZO-1
ABL2	P08865-137-143	1.00821	RSSA_HUMAN 40S ribosomal protein SA
ABL2	P20042-174-180	1.00292	IF2B_HUMAN Eukaryotic translation initiation factor 2 subunit 2
ABL2	Q14997-1487-1493	1.00112	PSME4_HUMAN Proteasome activator complex subunit 4
ABL2	Q02241-27-33	1.00028	KIF23_HUMAN Kinesin-like protein KIF23
ABL2	Q9NT62-16-22	0.999806	ATG3_HUMAN Ubiquitin-like-conjugating enzyme ATG3
ABL2	P09211-197-203	0.999715	GSTP1_HUMAN Glutathione S-transferase P
ABL2	P62993-207-213	0.999431	GRB2_HUMAN Growth factor receptor-bound protein 2
ABL2	Q01432-433-439	0.997355	AMPD3_HUMAN AMP deaminase 3
ABL2	Q96HC4-464-470	0.996609	PDLI5_HUMAN PDZ and LIM domain protein 5
APS	Q8IXJ6-102-108	2.51875	SIR2_HUMAN NAD-dependent protein deacetylase sirtuin-2
APS	O75563-259-265	2.00128	SKAP2_HUMAN Src kinase-associated phosphoprotein 2
APS	Q86WV1-230-236	1.96931	SKAP1_HUMAN Src kinase-associated phosphoprotein 1
APS	O95866-209-215	1.89536	G6B_HUMAN Protein G6b
APS	O95954-144-150	1.84825	FTCD_HUMAN Formimidoyltransferase-cyclodeaminase
APS	P42681-89-95	1.8438	TXK_HUMAN Tyrosine-protein kinase TXK
APS	Q13813-2460-2466	1.8386	SPTA2_HUMAN Spectrin alpha chain, brain
APS	O15117-460-466	1.8322	FYB_HUMAN FYN-binding protein
APS	Q9UGN4-229-235	1.81809	CLM8_HUMAN CMRF35-like molecule 8
APS	P05129-519-525	1.81325	KPCG_HUMAN Protein kinase C gamma type
APS	P05771-505-511	1.81325	KPCB_HUMAN Protein kinase C beta type
APS	P17252-502-508	1.81325	KPCA_HUMAN Protein kinase C alpha type
APS	Q02156-571-577	1.81325	KPCE_HUMAN Protein kinase C epsilon type
APS	Q04759-543-549	1.81325	KPCT_HUMAN Protein kinase C theta type
APS	Q14008-315-321	1.81014	CKAP5_HUMAN Cytoskeleton-associated protein 5
APS	Q5VWQ8-608-614	1.79614	DAB2P_HUMAN Disabled homolog 2-interacting protein
APS	Q96PV0-680-686	1.79614	SYGP1_HUMAN Ras GTPase-activating protein SynGAP
APS	P78324-468-474	1.79521	SHPS1_HUMAN Tyrosine-protein phosphatase non-receptor type substrate 1
APS	Q13043-431-437	1.79332	STK4_HUMAN Serine/threonine-protein kinase 4
APS	O75369-1682-1688	1.79053	FLNB_HUMAN Filamin-B
APS	Q02763-1046-1052	1.78793	TIE2_HUMAN Angiopoietin-1 receptor
APS	P06733-42-48	1.78768	ENOA_HUMAN Alpha-enolase
APS	P09104-42-48	1.78768	ENOG_HUMAN Gamma-enolase
APS	P13929-42-48	1.78768	ENOB_HUMAN Beta-enolase
APS	Q9Y4H2-764-770	1.78488	IRS2_HUMAN Insulin receptor substrate 2
APS	P32239-292-298	1.7723	GASR_HUMAN Gastrin/cholecystokinin type B receptor
APS	O43707-232-238	1.76515	ACTN4_HUMAN Alpha-actinin-4
APS	P12814-213-219	1.76515	ACTN1_HUMAN Alpha-actinin-1
APS	O15381-27-33	1.732	NVL_HUMAN Nuclear valosin-containing protein-like
APS	Q9NYB9-21-27	1.72736	ABI2_HUMAN Abl interactor 2
APS	P04083-333-339	1.71196	ANXA1_HUMAN Annexin A1
APS	O43164-574-580	1.71158	PJA2_HUMAN E3 ubiquitin-protein ligase Praja-2
APS	Q8NG27-535-541	1.71158	PJA1_HUMAN E3 ubiquitin-protein ligase Praja-1
APS	O43561-198-204	1.7109	LAT_HUMAN Linker for activation of T-cells family member 1
APS	Q7Z3T8-513-519	1.67227	ZFY16_HUMAN Zinc finger FYVE domain-containing protein 16
APS	P61106-12-18	1.67124	RAB14_HUMAN Ras-related protein Rab-14
APS	Q86VS8-169-175	1.66866	HOOK3_HUMAN Protein Hook homolog 3
APS	O94830-478-484	1.66547	DDHD2_HUMAN Phospholipase DDHD2
APS	P35236-147-153	1.64513	PTN7_HUMAN Tyrosine-protein phosphatase non-receptor type 7
APS	Q9Y4E1-177-183	1.63403	FA21C_HUMAN WASH complex subunit FAM21C
APS	P55265-444-450	1.61738	DSRAD_HUMAN Double-stranded RNA-specific adenosine deaminase
APS	A0MZ66-22-28	1.61106	SHOT1_HUMAN Shootin-1
BCAR3	Q96DR7-378-384	1.70605	ARHGQ_HUMAN Rho guanine nucleotide exchange factor 26
BCAR3	Q8IZP0-21-27	1.57796	ABI1_HUMAN Abl interactor 1
BCAR3	Q9GZY6-93-99	1.37116	NTAL_HUMAN Linker for activation of T-cells family member 2
BCAR3	O60292-1167-1173	1.25087	SI1L3_HUMAN Signal-induced proliferation-associated 1-like protein 3
BCAR3	Q0IIM8-801-807	1.20617	TBC8B_HUMAN TBC1 domain family member 8B
BCAR3	Q8WVD3-143-149	1.18427	RN138_HUMAN E3 ubiquitin-protein ligase RNF138
BCAR3	Q9P2F8-1472-1478	1.18063	SI1L2_HUMAN Signal-induced proliferation-associated 1-like protein 2
BCAR3	O95196-505-511	1.11774	CSPG5_HUMAN Chondroitin sulfate proteoglycan 5
BCAR3	P08758-89-95	1.10493	ANXA5_HUMAN Annexin A5
BCAR3	Q8N5T2-385-391	1.06797	TBC19_HUMAN TBC1 domain family member 19
BCAR3	Q9GZY6-191-197	1.0668	NTAL_HUMAN Linker for activation of T-cells family member 2
BCAR3	Q9Y5X1-292-298	1.0538	SNX9_HUMAN Sorting nexin-9
BCAR3	Q9NPH3-562-568	1.0514	IL1AP_HUMAN Interleukin-1 receptor accessory protein
BCAR3	O75900-93-99	1.04169	MMP23_HUMAN Matrix metalloproteinase-23
BCAR3	Q92990-351-357	1.03704	GLMN_HUMAN Glomulin
BCAR3	Q9H4M9-446-452	1.00382	EHD1_HUMAN EH domain-containing protein 1
BCAR3	Q9H0W8-145-151	1.00051	SMG9_HUMAN Protein SMG9
BCAR3	P35228-149-155	1.00034	NOS2_HUMAN Nitric oxide synthase, inducible
BCAR3	Q9GZY6-117-123	1.00015	NTAL_HUMAN Linker for activation of T-cells family member 2
BCAR3	Q8TD08-175-181	0.999442	MK15_HUMAN Mitogen-activated protein kinase 15
BCAR3	Q8TEA7-151-157	0.989714	TBCK_HUMAN TBC domain-containing protein kinase-like protein
BCAR3	Q8TDM6-427-433	0.984646	DLG5_HUMAN Disks large homolog 5
BCAR3	Q9HCM2-1137-1143	0.980919	PLXA4_HUMAN Plexin-A4
BCAR3	Q9Y6W5-228-234	0.975175	WASF2_HUMAN Wiskott-Aldrich syndrome protein family member 2
BCAR3	Q15111-129-135	0.968399	PLCL1_HUMAN Inactive phospholipase C-like protein 1
BCAR3	Q9UPU7-592-598	0.961965	TBD2B_HUMAN TBC1 domain family member 2B
BCAR3	O15211-452-458	0.959191	RGL2_HUMAN Ral guanine nucleotide dissociation stimulator-like 2
BCAR3	Q9NUY8-144-150	0.944809	TBC23_HUMAN TBC1 domain family member 23
BCAR3	Q2M2D7-43-49	0.935859	TBC28_HUMAN TBC1 domain family member 28
BCAR3	Q5TCQ9-114-120	0.933887	MAGI3_HUMAN Membrane-associated guanylate kinase, WW and PDZ domain-containing protein 3
BCAR3	Q9UJX2-118-124	0.929903	CDC23_HUMAN Cell division cycle protein 23 homolog
BCAR3	Q9BZL6-376-382	0.895839	KPCD2_HUMAN Serine/threonine-protein kinase D2
BCAR3	Q6S5L8-422-428	0.866579	SHC4_HUMAN SHC-transforming protein 4
BCAR3	Q8WV28-70-76	0.861578	BLNK_HUMAN B-cell linker protein
BCAR3	Q9UKK9-72-78	0.860969	NUDT5_HUMAN ADP-sugar pyrophosphatase
BCAR3	O75808-706-712	0.822103	CAN15_HUMAN Calpain-15
BCAR3	Q9H0E2-81-87	0.806668	TOLIP_HUMAN Toll-interacting protein
BLK	O14763-381-387	6.68926	TR10B_HUMAN Tumor necrosis factor receptor superfamily member 10B
BLK	P50281-139-145	6.14259	MMP14_HUMAN Matrix metalloproteinase-14
BLK	Q9UHW9-154-160	5.83701	S12A6_HUMAN Solute carrier family 12 member 6
BLK	Q7KZI7-356-362	5.81622	MARK2_HUMAN Serine/threonine-protein kinase MARK2
BLK	Q6IF00-277-283	5.78351	OR2T2_HUMAN Olfactory receptor 2T2
BLK	Q8NGX2-276-282	5.78351	O2T35_HUMAN Olfactory receptor 2T35
BLK	Q96R27-276-282	5.78351	OR2M4_HUMAN Olfactory receptor 2M4
BLK	Q96K78-758-764	5.69997	GP128_HUMAN Probable G-protein coupled receptor 128
BLK	P42681-89-95	5.68696	TXK_HUMAN Tyrosine-protein kinase TXK
BLK	Q5SZK8-2431-2437	5.66812	FREM2_HUMAN FRAS1-related extracellular matrix protein 2
BLK	P00813-247-253	5.45163	ADA_HUMAN Adenosine deaminase
BLK	Q8N4C8-904-910	5.44888	MINK1_HUMAN Misshapen-like kinase 1
BLK	Q9UQ49-22-28	5.42288	NEUR3_HUMAN Sialidase-3
BLK	P61106-12-18	5.41909	RAB14_HUMAN Ras-related protein Rab-14
BLK	Q8WUD1-7-13	5.41909	RAB2B_HUMAN Ras-related protein Rab-2B
BLK	P11274-842-848	5.34975	BCR_HUMAN Breakpoint cluster region protein
BLK	O43451-1611-1617	5.33326	MGA_HUMAN Maltase-glucoamylase, intestinal
BLK	Q9UGI8-70-76	5.33192	TES_HUMAN Testin
BLK	Q9H6S3-499-505	5.22221	ES8L2_HUMAN Epidermal growth factor receptor kinase substrate 8-like protein 2
BLK	O75106-486-492	5.21356	AOC2_HUMAN Retina-specific copper amine oxidase
BLK	P18433-269-275	5.16614	PTPRA_HUMAN Receptor-type tyrosine-protein phosphatase alpha
BLK	P30926-222-228	5.13894	ACHB4_HUMAN Neuronal acetylcholine receptor subunit beta-4
BLK	Q9GZK7-60-66	5.12597	O11A1_HUMAN Olfactory receptor 11A1
BLK	Q9Y6R1-204-210	5.12239	S4A4_HUMAN Electrogenic sodium bicarbonate cotransporter 1
BLK	P29317-928-934	5.11129	EPHA2_HUMAN Ephrin type-A receptor 2
BLK	O14641-273-279	5.10463	DVL2_HUMAN Segment polarity protein dishevelled homolog DVL-2
BLK	Q9Y666-90-96	5.01208	S12A7_HUMAN Solute carrier family 12 member 7
BLK	Q460N5-1581-1587	4.99769	PAR14_HUMAN Poly [ADP-ribose] polymerase 14
BLK	Q9Y487-221-227	4.99613	VPP2_HUMAN V-type proton ATPase 116 kDa subunit a isoform 2
BLK	O75096-1785-1791	4.99086	LRP4_HUMAN Low-density lipoprotein receptor-related protein 4
BLK	P55283-203-209	4.96351	CADH4_HUMAN Cadherin-4
BLK	Q9NYJ8-630-636	4.95775	TAB2_HUMAN TGF-beta-activated kinase 1 and MAP3K7-binding protein 2
BLK	P15498-789-795	4.91578	VAV_HUMAN Proto-oncogene vav
BLK	Q9UKW4-795-801	4.91578	VAV3_HUMAN Guanine nucleotide exchange factor VAV3
BLK	P56945-10-16	4.90792	BCAR1_HUMAN Breast cancer anti-estrogen resistance protein 1
BLK	Q92736-3368-3374	4.80065	RYR2_HUMAN Ryanodine receptor 2
BLK	P55011-901-907	4.75198	S12A2_HUMAN Solute carrier family 12 member 2
BLK	P61026-4-10	4.72197	RAB10_HUMAN Ras-related protein Rab-10
BLK	Q15208-29-35	4.67312	STK38_HUMAN Serine/threonine-protein kinase 38
BLK	P29317-770-776	4.66862	EPHA2_HUMAN Ephrin type-A receptor 2
BLK	P21462-20-26	4.6396	FPR1_HUMAN fMet-Leu-Phe receptor
BLK	P08865-137-143	4.62909	RSSA_HUMAN 40S ribosomal protein SA
BLK	P62993-5-11	4.60992	GRB2_HUMAN Growth factor receptor-bound protein 2
BLK	Q6IFG1-136-142	4.60274	O52E8_HUMAN Olfactory receptor 52E8
BLK	Q01082-77-83	4.59742	SPTB2_HUMAN Spectrin beta chain, brain 1
BLK	P19438-399-405	4.5942	TNR1A_HUMAN Tumor necrosis factor receptor superfamily member 1A
BMX	P08865-137-143	1.88558	RSSA_HUMAN 40S ribosomal protein SA
BMX	P09211-197-203	1.77759	GSTP1_HUMAN Glutathione S-transferase P
BMX	O75161-1350-1356	1.66329	NPHP4_HUMAN Nephrocystin-4
BMX	P52948-657-663	1.55358	NUP98_HUMAN Nuclear pore complex protein Nup98-Nup96
BMX	Q99996-3463-3469	1.46443	AKAP9_HUMAN A-kinase anchor protein 9
BMX	O76090-129-135	1.38745	BEST1_HUMAN Bestrophin-1
BMX	Q14997-211-217	1.33127	PSME4_HUMAN Proteasome activator complex subunit 4
BMX	P41279-134-140	1.31065	M3K8_HUMAN Mitogen-activated protein kinase kinase kinase 8
BMX	P17252-656-662	1.30687	KPCA_HUMAN Protein kinase C alpha type
BMX	Q12792-307-313	1.30149	TWF1_HUMAN Twinfilin-1
BMX	Q92844-336-342	1.28807	TANK_HUMAN TRAF family member-associated NF-kappa-B activator
BMX	O60678-246-252	1.27507	ANM3_HUMAN Protein arginine N-methyltransferase 3
BMX	Q96P26-359-365	1.25759	5NT1B_HUMAN Cytosolic 5'-nucleotidase 1B
BMX	P42224-666-672	1.25531	STAT1_HUMAN Signal transducer and activator of transcription 1-alpha/beta
BMX	P20042-174-180	1.23607	IF2B_HUMAN Eukaryotic translation initiation factor 2 subunit 2
BMX	P19174-494-500	1.23204	PLCG1_HUMAN 1-phosphatidylinositol 4,5-bisphosphate phosphodiesterase gamma-1
BMX	P23921-102-108	1.21688	RIR1_HUMAN Ribonucleoside-diphosphate reductase large subunit
BMX	P41743-582-588	1.19228	KPCI_HUMAN Protein kinase C iota type
BMX	P51812-545-551	1.18958	KS6A3_HUMAN Ribosomal protein S6 kinase alpha-3
BMX	Q8N1I0-819-825	1.18906	DOCK4_HUMAN Dedicator of cytokinesis protein 4
BMX	O75563-259-265	1.18387	SKAP2_HUMAN Src kinase-associated phosphoprotein 2
BMX	P11274-175-181	1.13252	BCR_HUMAN Breakpoint cluster region protein
BMX	P98077-412-418	1.12801	SHC2_HUMAN SHC-transforming protein 2
BMX	O15117-460-466	1.1087	FYB_HUMAN FYN-binding protein
BMX	Q08881-88-94	1.10414	ITK_HUMAN Tyrosine-protein kinase ITK/TSK
BMX	Q8NFP9-899-905	1.0979	NBEA_HUMAN Neurobeachin
BMX	Q14204-968-974	1.09365	DYHC1_HUMAN Cytoplasmic dynein 1 heavy chain 1
BMX	Q16644-206-212	1.092	MAPK3_HUMAN MAP kinase-activated protein kinase 3
BMX	Q93009-733-739	1.08966	UBP7_HUMAN Ubiquitin carboxyl-terminal hydrolase 7
BMX	Q13813-2428-2434	1.08125	SPTA2_HUMAN Spectrin alpha chain, brain
BMX	Q9UPY3-1089-1095	1.07577	DICER_HUMAN Endoribonuclease Dicer
BMX	Q14204-1170-1176	1.07176	DYHC1_HUMAN Cytoplasmic dynein 1 heavy chain 1
BMX	O75874-32-38	1.06741	IDHC_HUMAN Isocitrate dehydrogenase [NADP] cytoplasmic
BMX	P17661-153-159	1.04768	DESM_HUMAN Desmin
BMX	P49454-2874-2880	1.02597	CENPF_HUMAN Centromere protein F
BMX	P68366-222-228	1.01415	TBA4A_HUMAN Tubulin alpha-4A chain
BMX	Q71U36-222-228	1.01415	TBA1A_HUMAN Tubulin alpha-1A chain
BMX	Q8WZ42-20843-20849	1.00208	TITIN_HUMAN Titin
BMX	Q9UDY2-572-578	1.00063	ZO2_HUMAN Tight junction protein ZO-2
BMX	Q14980-1772-1778	1.00051	NUMA1_HUMAN Nuclear mitotic apparatus protein 1
BMX	O15264-180-186	1.0004	MK13_HUMAN Mitogen-activated protein kinase 13
BMX	P53778-183-189	1.0004	MK12_HUMAN Mitogen-activated protein kinase 12
BMX	Q15056-99-105	1.00016	IF4H_HUMAN Eukaryotic translation initiation factor 4H
BMX	P07814-688-694	1.00008	SYEP_HUMAN Bifunctional glutamate/proline--tRNA ligase
BMX	P53396-129-135	0.999887	ACLY_HUMAN ATP-citrate synthase
BRDG1	Q15746-790-796	4.6325	MYLK_HUMAN Myosin light chain kinase, smooth muscle
BRDG1	Q9NQ84-385-391	4.52301	GPC5C_HUMAN G-protein coupled receptor family C group 5 member C
BRDG1	P04844-344-350	4.44096	RPN2_HUMAN Dolichyl-diphosphooligosaccharide--protein glycosyltransferase subunit 2
BRDG1	O15530-374-380	4.28202	PDPK1_HUMAN 3-phosphoinositide-dependent protein kinase 1
BRDG1	P25445-289-295	4.2029	TNR6_HUMAN Tumor necrosis factor receptor superfamily member 6
BRDG1	Q99459-786-792	3.99648	CDC5L_HUMAN Cell division cycle 5-like protein
BRDG1	P13010-414-420	3.90426	XRCC5_HUMAN X-ray repair cross-complementing protein 5
BRDG1	Q92625-453-459	3.90127	ANS1A_HUMAN Ankyrin repeat and SAM domain-containing protein 1A
BRDG1	O75874-40-46	3.87418	IDHC_HUMAN Isocitrate dehydrogenase [NADP] cytoplasmic
BRDG1	Q9NNW7-38-44	3.87253	TRXR2_HUMAN Thioredoxin reductase 2, mitochondrial
BRDG1	Q96AC1-588-594	3.80804	FERM2_HUMAN Fermitin family homolog 2
BRDG1	P46459-43-49	3.75292	NSF_HUMAN Vesicle-fusing ATPase
BRDG1	Q16881-161-167	3.725	TRXR1_HUMAN Thioredoxin reductase 1, cytoplasmic
BRDG1	P21333-1930-1936	3.71751	FLNA_HUMAN Filamin-A
BRDG1	Q9Y2D8-254-260	3.70995	ADIP_HUMAN Afadin- and alpha-actinin-binding protein
BRDG1	P11216-160-166	3.69712	PYGB_HUMAN Glycogen phosphorylase, brain form
BRDG1	Q13191-800-806	3.67005	CBLB_HUMAN E3 ubiquitin-protein ligase CBL-B
BRDG1	Q7Z3Y8-386-392	3.63403	K1C27_HUMAN Keratin, type I cytoskeletal 27
BRDG1	P35914-196-202	3.62036	HMGCL_HUMAN Hydroxymethylglutaryl-CoA lyase, mitochondrial
BRDG1	Q9H1Y0-33-39	3.61073	ATG5_HUMAN Autophagy protein 5
BRDG1	O95831-441-447	3.59926	AIFM1_HUMAN Apoptosis-inducing factor 1, mitochondrial
BRDG1	O15091-173-179	3.59275	MRRP3_HUMAN Mitochondrial ribonuclease P protein 3
BRDG1	O14647-594-600	3.56022	CHD2_HUMAN Chromodomain-helicase-DNA-binding protein 2
BRDG1	Q96Q89-938-944	3.4709	KI20B_HUMAN Kinesin-like protein KIF20B
BRDG1	Q9UDV7-221-227	3.44215	ZN282_HUMAN Zinc finger protein 282
BRDG1	Q86T24-440-446	3.43525	KAISO_HUMAN Transcriptional regulator Kaiso
BRDG1	Q93088-287-293	3.43071	BHMT1_HUMAN Betaine--homocysteine S-methyltransferase 1
BRDG1	Q9H2M3-278-284	3.43071	BHMT2_HUMAN S-methylmethionine--homocysteine S-methyltransferase BHMT2
BRDG1	P17252-363-369	3.4226	KPCA_HUMAN Protein kinase C alpha type
BRDG1	P19784-238-244	3.41905	CSK22_HUMAN Casein kinase II subunit alpha'
BRDG1	O14745-36-42	3.41242	NHRF1_HUMAN Na(+)/H(+) exchange regulatory cofactor NHE-RF1
BRDG1	Q9BUQ8-468-474	3.3656	DDX23_HUMAN Probable ATP-dependent RNA helicase DDX23
BRDG1	Q8TAQ5-37-43	3.36204	ZN420_HUMAN Zinc finger protein 420
BRDG1	Q9Y5X1-292-298	3.35441	SNX9_HUMAN Sorting nexin-9
BRDG1	Q9HC16-179-185	3.32586	ABC3G_HUMAN DNA dC-
BRDG1	Q2M3W8-183-189	3.32174	ZN181_HUMAN Zinc finger protein 181
BRDG1	Q9BYV7-292-298	3.31837	BCDO2_HUMAN Beta,beta-carotene 9',10'-oxygenase
BRDG1	P12429-309-315	3.31586	ANXA3_HUMAN Annexin A3
BRDG1	Q99707-518-524	3.30901	METH_HUMAN Methionine synthase
BRDG1	O95361-427-433	3.29255	TRI16_HUMAN Tripartite motif-containing protein 16
BRDG1	Q309B1-211-217	3.29255	TR16L_HUMAN Tripartite motif-containing protein 16-like protein
BRDG1	O15164-731-737	3.2814	TIF1A_HUMAN Transcription intermediary factor 1-alpha
BRDG1	P03372-535-541	3.28091	ESR1_HUMAN Estrogen receptor
BRDG1	Q9Y6Y8-635-641	3.27659	S23IP_HUMAN SEC23-interacting protein
BRDG1	Q96EA4-365-371	3.27568	SPDLY_HUMAN Protein Spindly
BRDG1	Q13263-515-521	3.27492	TIF1B_HUMAN Transcription intermediary factor 1-beta
BTK	O75161-1350-1356	1.92347	NPHP4_HUMAN Nephrocystin-4
BTK	P32927-764-770	1.90809	IL3RB_HUMAN Cytokine receptor common subunit beta
BTK	O00507-796-802	1.88753	USP9Y_HUMAN Probable ubiquitin carboxyl-terminal hydrolase FAF-Y
BTK	Q93008-795-801	1.88753	USP9X_HUMAN Probable ubiquitin carboxyl-terminal hydrolase FAF-X
BTK	Q9UJV9-136-142	1.86779	DDX41_HUMAN Probable ATP-dependent RNA helicase DDX41
BTK	Q8WU20-347-353	1.85267	FRS2_HUMAN Fibroblast growth factor receptor substrate 2
BTK	Q9NT99-209-215	1.8362	LRC4B_HUMAN Leucine-rich repeat-containing protein 4B
BTK	P08865-137-143	1.83559	RSSA_HUMAN 40S ribosomal protein SA
BTK	Q8IXJ6-102-108	1.82269	SIR2_HUMAN NAD-dependent protein deacetylase sirtuin-2
BTK	P52948-657-663	1.78269	NUP98_HUMAN Nuclear pore complex protein Nup98-Nup96
BTK	Q9BVQ7-736-742	1.73954	SPA5L_HUMAN Spermatogenesis-associated protein 5-like protein 1
BTK	Q9H788-8-14	1.72389	SH24A_HUMAN SH2 domain-containing protein 4A
BTK	Q96ST3-308-314	1.67682	SIN3A_HUMAN Paired amphipathic helix protein Sin3a
BTK	Q9H467-273-279	1.67308	CUED2_HUMAN CUE domain-containing protein 2
BTK	O76090-129-135	1.64656	BEST1_HUMAN Bestrophin-1
BTK	P18433-269-275	1.64097	PTPRA_HUMAN Receptor-type tyrosine-protein phosphatase alpha
BTK	Q9H792-663-669	1.62751	PEAK1_HUMAN Pseudopodium-enriched atypical kinase 1
BTK	Q96IV0-293-299	1.60183	NGLY1_HUMAN Peptide-N(4)-(N-acetyl-beta-glucosaminyl)asparagine amidase
BTK	Q7L591-396-402	1.59498	DOK3_HUMAN Docking protein 3
BTK	O94929-359-365	1.57145	ABLM3_HUMAN Actin-binding LIM protein 3
BTK	Q14997-211-217	1.55675	PSME4_HUMAN Proteasome activator complex subunit 4
BTK	Q8IZD4-189-195	1.53061	DCP1B_HUMAN mRNA-decapping enzyme 1B
BTK	Q8TDN6-252-258	1.52415	BRX1_HUMAN Ribosome biogenesis protein BRX1 homolog
BTK	O75874-32-38	1.51803	IDHC_HUMAN Isocitrate dehydrogenase [NADP] cytoplasmic
BTK	P42224-666-672	1.51078	STAT1_HUMAN Signal transducer and activator of transcription 1-alpha/beta
BTK	Q8N1I0-819-825	1.51037	DOCK4_HUMAN Dedicator of cytokinesis protein 4
BTK	P41279-134-140	1.51027	M3K8_HUMAN Mitogen-activated protein kinase kinase kinase 8
BTK	Q16644-206-212	1.50953	MAPK3_HUMAN MAP kinase-activated protein kinase 3
BTK	P07333-921-927	1.4964	CSF1R_HUMAN Macrophage colony-stimulating factor 1 receptor
BTK	Q8N7A1-224-230	1.49432	KLDC1_HUMAN Kelch domain-containing protein 1
BTK	Q8NG31-487-493	1.49371	CASC5_HUMAN Protein CASC5
BTK	O75665-556-562	1.47647	OFD1_HUMAN Oral-facial-digital syndrome 1 protein
BTK	Q9BRY0-145-151	1.47241	S39A3_HUMAN Zinc transporter ZIP3
BTK	P31948-352-358	1.45845	STIP1_HUMAN Stress-induced-phosphoprotein 1
BTK	P38646-126-132	1.45353	GRP75_HUMAN Stress-70 protein, mitochondrial
BTK	Q9H792-795-801	1.44579	PEAK1_HUMAN Pseudopodium-enriched atypical kinase 1
BTK	Q9GZN1-234-240	1.44347	ARP6_HUMAN Actin-related protein 6
BTK	O15530-374-380	1.44301	PDPK1_HUMAN 3-phosphoinositide-dependent protein kinase 1
BTK	Q9Y4I1-1076-1082	1.43432	MYO5A_HUMAN Unconventional myosin-Va
BTK	P15941-1241-1247	1.42555	MUC1_HUMAN Mucin-1
BTK	Q8NFP9-899-905	1.42494	NBEA_HUMAN Neurobeachin
BTK	P55011-901-907	1.42187	S12A2_HUMAN Solute carrier family 12 member 2
BTK	O00459-72-78	1.41898	P85B_HUMAN Phosphatidylinositol 3-kinase regulatory subunit beta
BTK	Q05048-365-371	1.41374	CSTF1_HUMAN Cleavage stimulation factor subunit 1
CRK	O14926-226-232	2.3698	FSCN2_HUMAN Fascin-2
CRK	Q12774-577-583	2.19979	ARHG5_HUMAN Rho guanine nucleotide exchange factor 5
CRK	Q9Y6J0-949-955	2.125	CABIN_HUMAN Calcineurin-binding protein cabin-1
CRK	P53621-392-398	1.98948	COPA_HUMAN Coatomer subunit alpha
CRK	Q9H792-795-801	1.87225	PEAK1_HUMAN Pseudopodium-enriched atypical kinase 1
CRK	Q969F2-421-427	1.8627	NKD2_HUMAN Protein naked cuticle homolog 2
CRK	Q9NUP1-194-200	1.84612	CNO_HUMAN Protein cappuccino homolog
CRK	O14981-1254-1260	1.83794	BTAF1_HUMAN TATA-binding protein-associated factor 172
CRK	Q99996-3825-3831	1.79387	AKAP9_HUMAN A-kinase anchor protein 9
CRK	Q8N0Z2-284-290	1.78887	ABRA_HUMAN Actin-binding Rho-activating protein
CRK	O60716-246-252	1.78571	CTND1_HUMAN Catenin delta-1
CRK	Q9NP31-258-264	1.74337	SH22A_HUMAN SH2 domain-containing protein 2A
CRK	Q96HR8-272-278	1.73785	NAF1_HUMAN H/ACA ribonucleoprotein complex non-core subunit NAF1
CRK	P57721-231-237	1.73327	PCBP3_HUMAN Poly(rC)-binding protein 3
CRK	Q96GX9-55-61	1.70627	MTNB_HUMAN Probable methylthioribulose-1-phosphate dehydratase
CRK	Q5KSL6-76-82	1.69771	DGKK_HUMAN Diacylglycerol kinase kappa
CRK	Q99638-26-32	1.67623	RAD9A_HUMAN Cell cycle checkpoint control protein RAD9A
CRK	Q9BZD4-35-41	1.65433	NUF2_HUMAN Kinetochore protein Nuf2
CRK	Q15283-648-654	1.62642	RASA2_HUMAN Ras GTPase-activating protein 2
CRK	Q9BUH8-427-433	1.62419	BEGIN_HUMAN Brain-enriched guanylate kinase-associated protein
CRK	Q07866-205-211	1.62102	KLC1_HUMAN Kinesin light chain 1
CRK	Q6P597-199-205	1.62102	KLC3_HUMAN Kinesin light chain 3
CRK	Q9NSK0-203-209	1.62102	KLC4_HUMAN Kinesin light chain 4
CRK	Q9UHB6-188-194	1.61137	LIMA1_HUMAN LIM domain and actin-binding protein 1
CRK	P06239-190-196	1.61077	LCK_HUMAN Tyrosine-protein kinase Lck
CRK	P08631-207-213	1.61077	HCK_HUMAN Tyrosine-protein kinase HCK
CRK	Q8WXI7-160-166	1.60659	MUC16_HUMAN Mucin-16
CRK	P04844-344-350	1.60418	RPN2_HUMAN Dolichyl-diphosphooligosaccharide--protein glycosyltransferase subunit 2
CRK	P25788-103-109	1.60008	PSA3_HUMAN Proteasome subunit alpha type-3
CRK	Q9NQT6-82-88	1.59886	FSCN3_HUMAN Fascin-3
CRK	P41091-328-334	1.59478	IF2G_HUMAN Eukaryotic translation initiation factor 2 subunit 3
CRK	Q14194-497-503	1.58029	DPYL1_HUMAN Dihydropyrimidinase-related protein 1
CRK	Q14195-497-503	1.58029	DPYL3_HUMAN Dihydropyrimidinase-related protein 3
CRK	Q8NI35-877-883	1.57655	INADL_HUMAN InaD-like protein
CRKL	P53621-392-398	2.10363	COPA_HUMAN Coatomer subunit alpha
CRKL	P41091-328-334	2.02556	IF2G_HUMAN Eukaryotic translation initiation factor 2 subunit 3
CRKL	P00519-213-219	1.99925	ABL1_HUMAN Tyrosine-protein kinase ABL1
CRKL	P42684-259-265	1.99925	ABL2_HUMAN Abelson tyrosine-protein kinase 2
CRKL	Q5JTC6-568-574	1.99885	AMER1_HUMAN APC membrane recruitment protein 1
CRKL	Q96M96-451-457	1.93605	FGD4_HUMAN FYVE, RhoGEF and PH domain-containing protein 4
CRKL	P42345-1878-1884	1.93388	MTOR_HUMAN Serine/threonine-protein kinase mTOR
CRKL	O95487-93-99	1.86665	SC24B_HUMAN Protein transport protein Sec24B
CRKL	O14920-186-192	1.80053	IKKB_HUMAN Inhibitor of nuclear factor kappa-B kinase subunit beta
CRKL	O14543-219-225	1.75577	SOCS3_HUMAN Suppressor of cytokine signaling 3
CRKL	Q99996-3825-3831	1.75484	AKAP9_HUMAN A-kinase anchor protein 9
CRKL	Q13554-229-235	1.75063	KCC2B_HUMAN Calcium/calmodulin-dependent protein kinase type II subunit beta
CRKL	Q13555-229-235	1.75063	KCC2G_HUMAN Calcium/calmodulin-dependent protein kinase type II subunit gamma
CRKL	Q13557-229-235	1.75063	KCC2D_HUMAN Calcium/calmodulin-dependent protein kinase type II subunit delta
CRKL	Q9UQM7-228-234	1.75063	KCC2A_HUMAN Calcium/calmodulin-dependent protein kinase type II subunit alpha
CRKL	Q13257-197-203	1.73873	MD2L1_HUMAN Mitotic spindle assembly checkpoint protein MAD2A
CRKL	O43264-347-353	1.71562	ZW10_HUMAN Centromere/kinetochore protein zw10 homolog
CRKL	Q14997-1487-1493	1.70265	PSME4_HUMAN Proteasome activator complex subunit 4
CRKL	P48147-69-75	1.6993	PPCE_HUMAN Prolyl endopeptidase
CRKL	P14923-478-484	1.62131	PLAK_HUMAN Junction plakoglobin
CRKL	Q16555-497-503	1.61509	DPYL2_HUMAN Dihydropyrimidinase-related protein 2
CRKL	O60716-333-339	1.61242	CTND1_HUMAN Catenin delta-1
CRKL	Q04637-101-107	1.58888	IF4G1_HUMAN Eukaryotic translation initiation factor 4 gamma 1
CRKL	P57721-231-237	1.57564	PCBP3_HUMAN Poly(rC)-binding protein 3
CRKL	P25788-103-109	1.55308	PSA3_HUMAN Proteasome subunit alpha type-3
CRKL	Q5JSP0-399-405	1.53846	FGD3_HUMAN FYVE, RhoGEF and PH domain-containing protein 3
CRKL	Q9NUP1-194-200	1.51511	CNO_HUMAN Protein cappuccino homolog
CRKL	Q9BZD4-35-41	1.50729	NUF2_HUMAN Kinetochore protein Nuf2
CRKL	P35222-487-493	1.50484	CTNB1_HUMAN Catenin beta-1
CRKL	Q03135-12-18	1.49555	CAV1_HUMAN Caveolin-1
CRKL	Q14194-497-503	1.47147	DPYL1_HUMAN Dihydropyrimidinase-related protein 1
CRKL	Q14195-497-503	1.47147	DPYL3_HUMAN Dihydropyrimidinase-related protein 3
CRKL	P49792-2307-2313	1.43728	RBP2_HUMAN E3 SUMO-protein ligase RanBP2
CRKL	Q8NFP9-899-905	1.42828	NBEA_HUMAN Neurobeachin
CRKL	Q8WWN8-682-688	1.42398	ARAP3_HUMAN Arf-GAP with Rho-GAP domain, ANK repeat and PH domain-containing protein 3
CRKL	P24941-166-172	1.42379	CDK2_HUMAN Cyclin-dependent kinase 2
CRKL	O43933-878-884	1.42198	PEX1_HUMAN Peroxisome biogenesis factor 1
CRKL	P55072-242-248	1.42198	TERA_HUMAN Transitional endoplasmic reticulum ATPase
CRKL	P62195-187-193	1.42198	PRS8_HUMAN 26S protease regulatory subunit 8
CRKL	P62333-171-177	1.42198	PRS10_HUMAN 26S protease regulatory subunit 10B
CTEN	Q13596-192-198	1.4053	SNX1_HUMAN Sorting nexin-1
CTEN	P05787-141-147	1.29547	K2C8_HUMAN Keratin, type II cytoskeletal 8
CTEN	Q9NR46-75-81	1.19307	SHLB2_HUMAN Endophilin-B2
CTEN	P29474-79-85	1.14335	NOS3_HUMAN Nitric oxide synthase, endothelial
CTEN	P27797-107-113	1.14325	CALR_HUMAN Calreticulin
CTEN	P35222-331-337	1.09637	CTNB1_HUMAN Catenin beta-1
CTEN	Q5XXA6-249-255	1.04678	ANO1_HUMAN Anoctamin-1
CTEN	Q15746-790-796	1.04315	MYLK_HUMAN Myosin light chain kinase, smooth muscle
CTEN	Q9UHB9-383-389	1.02164	SRP68_HUMAN Signal recognition particle 68 kDa protein
CTEN	Q99549-714-720	1.0178	MPP8_HUMAN M-phase phosphoprotein 8
CTEN	Q9P225-3204-3210	1.0109	DYH2_HUMAN Dynein heavy chain 2, axonemal
CTEN	Q7L9L4-24-30	1.00547	MOB1B_HUMAN MOB kinase activator 1B
CTEN	P30520-237-243	1.00083	PURA2_HUMAN Adenylosuccinate synthetase isozyme 2
CTEN	P11940-362-368	0.999995	PABP1_HUMAN Polyadenylate-binding protein 1
CTEN	Q13310-362-368	0.999995	PABP4_HUMAN Polyadenylate-binding protein 4
CTEN	Q9H361-362-368	0.999995	PABP3_HUMAN Polyadenylate-binding protein 3
CTEN	Q08945-309-315	0.999851	SSRP1_HUMAN FACT complex subunit SSRP1
CTEN	P53582-251-257	0.999835	AMPM1_HUMAN Methionine aminopeptidase 1
CTEN	Q9HC35-224-230	0.999808	EMAL4_HUMAN Echinoderm microtubule-associated protein-like 4
CTEN	Q99638-26-32	0.999692	RAD9A_HUMAN Cell cycle checkpoint control protein RAD9A
CTEN	Q9UQC2-264-270	0.999561	GAB2_HUMAN GRB2-associated-binding protein 2
CTEN	P16234-1016-1022	0.981018	PGFRA_HUMAN Platelet-derived growth factor receptor alpha
CTEN	Q99832-273-279	0.973536	TCPH_HUMAN T-complex protein 1 subunit eta
CTEN	P48147-244-250	0.957276	PPCE_HUMAN Prolyl endopeptidase
CTEN	Q13107-190-196	0.955894	UBP4_HUMAN Ubiquitin carboxyl-terminal hydrolase 4
CTEN	Q12792-307-313	0.940056	TWF1_HUMAN Twinfilin-1
CTEN	P62851-53-59	0.93643	RS25_HUMAN 40S ribosomal protein S25
CTEN	Q9NQ94-421-427	0.935472	A1CF_HUMAN APOBEC1 complementation factor
CTEN	Q7KZF4-474-480	0.934178	SND1_HUMAN Staphylococcal nuclease domain-containing protein 1
CTEN	Q9Y371-78-84	0.929927	SHLB1_HUMAN Endophilin-B1
CTEN	Q8IX90-43-49	0.929841	SKA3_HUMAN Spindle and kinetochore-associated protein 3
CTEN	Q92734-31-37	0.924922	TFG_HUMAN Protein TFG
CTEN	Q92499-63-69	0.91687	DDX1_HUMAN ATP-dependent RNA helicase DDX1
CTEN	O96028-173-179	0.911703	NSD2_HUMAN Probable histone-lysine N-methyltransferase NSD2
CTEN	Q92625-453-459	0.909893	ANS1A_HUMAN Ankyrin repeat and SAM domain-containing protein 1A
CTEN	Q9NSD9-70-76	0.904255	SYFB_HUMAN Phenylalanine--tRNA ligase beta subunit
CTEN	Q9BW04-38-44	0.900042	SARG_HUMAN Specifically androgen-regulated gene protein
CTEN	Q5KSL6-76-82	0.895469	DGKK_HUMAN Diacylglycerol kinase kappa
CTEN	Q9UKI2-61-67	0.890522	BORG2_HUMAN Cdc42 effector protein 3
CTEN	Q14204-2263-2269	0.889225	DYHC1_HUMAN Cytoplasmic dynein 1 heavy chain 1
CTEN	P09884-56-62	0.880503	DPOLA_HUMAN DNA polymerase alpha catalytic subunit
CTEN	P54840-403-409	0.877615	GYS2_HUMAN Glycogen [starch] synthase, liver
CTEN	P12270-1443-1449	0.87542	TPR_HUMAN Nucleoprotein TPR
CTEN	Q15058-1021-1027	0.864402	KIF14_HUMAN Kinesin-like protein KIF14
CTEN	P42681-89-95	0.855247	TXK_HUMAN Tyrosine-protein kinase TXK
E109111	O95831-441-447	6.4933	AIFM1_HUMAN Apoptosis-inducing factor 1, mitochondrial
E109111	P14866-574-580	6.4434	HNRPL_HUMAN Heterogeneous nuclear ribonucleoprotein L
E109111	Q53GS9-189-195	6.38115	SNUT2_HUMAN U4/U6.U5 tri-snRNP-associated protein 2
E109111	Q05048-193-199	5.83797	CSTF1_HUMAN Cleavage stimulation factor subunit 1
E109111	Q96K58-82-88	5.66738	ZN668_HUMAN Zinc finger protein 668
E109111	O14647-594-600	5.66283	CHD2_HUMAN Chromodomain-helicase-DNA-binding protein 2
E109111	P06493-75-81	5.62373	CDK1_HUMAN Cyclin-dependent kinase 1
E109111	Q9Y3A5-126-132	5.43424	SBDS_HUMAN Ribosome maturation protein SBDS
E109111	Q86UW9-73-79	5.36918	DTX2_HUMAN Probable E3 ubiquitin-protein ligase DTX2
E109111	Q9NPI6-308-314	5.32903	DCP1A_HUMAN mRNA-decapping enzyme 1A
E109111	Q9UER7-124-130	5.3089	DAXX_HUMAN Death domain-associated protein 6
E109111	P37231-93-99	5.29963	PPARG_HUMAN Peroxisome proliferator-activated receptor gamma
E109111	Q96ST3-308-314	5.04656	SIN3A_HUMAN Paired amphipathic helix protein Sin3a
E109111	Q13155-65-71	4.97029	AIMP2_HUMAN Aminoacyl tRNA synthase complex-interacting multifunctional protein 2
E109111	Q8NF91-4087-4093	4.96392	SYNE1_HUMAN Nesprin-1
E109111	Q9Y616-187-193	4.9061	IRAK3_HUMAN Interleukin-1 receptor-associated kinase 3
E109111	Q6P9A3-415-421	4.89451	ZN549_HUMAN Zinc finger protein 549
E109111	Q8IYI6-453-459	4.87684	EXOC8_HUMAN Exocyst complex component 8
E109111	Q9BUQ8-468-474	4.78276	DDX23_HUMAN Probable ATP-dependent RNA helicase DDX23
E109111	Q6EMB2-225-231	4.77293	TTLL5_HUMAN Tubulin polyglutamylase TTLL5
E109111	Q460N5-1574-1580	4.68803	PAR14_HUMAN Poly [ADP-ribose] polymerase 14
E109111	O60437-253-259	4.64972	PEPL_HUMAN Periplakin
E109111	Q9Y230-428-434	4.6227	RUVB2_HUMAN RuvB-like 2
E109111	P35579-9-15	4.62063	MYH9_HUMAN Myosin-9
E109111	Q9NQ33-138-144	4.58393	ASCL3_HUMAN Achaete-scute homolog 3
E109111	P09619-1019-1025	4.5697	PGFRB_HUMAN Platelet-derived growth factor receptor beta
E109111	O94875-914-920	4.52854	SRBS2_HUMAN Sorbin and SH3 domain-containing protein 2
E109111	P04792-140-146	4.48953	HSPB1_HUMAN Heat shock protein beta-1
E109111	P25205-17-23	4.45332	MCM3_HUMAN DNA replication licensing factor MCM3
E109111	P19367-25-31	4.41251	HXK1_HUMAN Hexokinase-1
E109111	P18583-968-974	4.39931	SON_HUMAN Protein SON
E109111	P33527-1241-1247	4.3525	MRP1_HUMAN Multidrug resistance-associated protein 1
E109111	P10275-360-366	4.30975	ANDR_HUMAN Androgen receptor
E109111	P17931-116-122	4.30587	LEG3_HUMAN Galectin-3
E109111	Q92800-303-309	4.27986	EZH1_HUMAN Histone-lysine N-methyltransferase EZH1
E109111	Q86TU7-348-354	4.26596	SETD3_HUMAN Histone-lysine N-methyltransferase setd3
E109111	Q07912-191-197	4.25128	ACK1_HUMAN Activated CDC42 kinase 1
E109111	Q6EMB2-540-546	4.22192	TTLL5_HUMAN Tubulin polyglutamylase TTLL5
E109111	O15169-146-152	4.19902	AXIN1_HUMAN Axin-1
E109111	Q9UPP1-301-307	4.16299	PHF8_HUMAN Histone lysine demethylase PHF8
E109111	O60281-1059-1065	4.12243	ZN292_HUMAN Zinc finger protein 292
E109111	Q14764-13-19	4.09975	MVP_HUMAN Major vault protein
E109111	Q13627-145-151	4.0792	DYR1A_HUMAN Dual specificity tyrosine-phosphorylation-regulated kinase 1A
E109111	Q14517-2631-2637	4.06947	FAT1_HUMAN Protocadherin Fat 1
E109111	Q9UQR0-504-510	4.05811	SCML2_HUMAN Sex comb on midleg-like protein 2
E109111	Q08828-50-56	4.05463	ADCY1_HUMAN Adenylate cyclase type 1
E109111	Q99959-86-92	4.0446	PKP2_HUMAN Plakophilin-2
E109111	Q92625-832-838	4.03812	ANS1A_HUMAN Ankyrin repeat and SAM domain-containing protein 1A
E109111	Q13609-104-110	4.03521	DNSL3_HUMAN Deoxyribonuclease gamma
E185634	P25098-90-96	3.90422	ARBK1_HUMAN Beta-adrenergic receptor kinase 1
E185634	O00591-242-248	3.66983	GBRP_HUMAN Gamma-aminobutyric acid receptor subunit pi
E185634	P61106-12-18	3.64235	RAB14_HUMAN Ras-related protein Rab-14
E185634	Q8WUD1-7-13	3.64235	RAB2B_HUMAN Ras-related protein Rab-2B
E185634	P02679-298-304	3.60102	FIBG_HUMAN Fibrinogen gamma chain
E185634	Q14542-393-399	3.58926	S29A2_HUMAN Equilibrative nucleoside transporter 2
E185634	P12259-691-697	3.49051	FA5_HUMAN Coagulation factor V
E185634	O00750-1539-1545	3.40057	P3C2B_HUMAN Phosphatidylinositol 4-phosphate 3-kinase C2 domain-containing subunit beta
E185634	P06127-463-469	3.31646	CD5_HUMAN T-cell surface glycoprotein CD5
E185634	P07550-130-136	3.23287	ADRB2_HUMAN Beta-2 adrenergic receptor
E185634	Q8IYK8-166-172	3.21013	REM2_HUMAN GTP-binding protein REM 2
E185634	Q14184-303-309	3.19012	DOC2B_HUMAN Double C2-like domain-containing protein beta
E185634	Q9Y6N7-1112-1118	3.17047	ROBO1_HUMAN Roundabout homolog 1
E185634	P51686-143-149	3.15817	CCR9_HUMAN C-C chemokine receptor type 9
E185634	P35221-146-152	3.1431	CTNA1_HUMAN Catenin alpha-1
E185634	P34982-121-127	3.14231	OR1D2_HUMAN Olfactory receptor 1D2
E185634	Q5JQS5-125-131	3.14231	OR2BB_HUMAN Olfactory receptor 2B11
E185634	Q8NGM9-121-127	3.14231	OR8D4_HUMAN Olfactory receptor 8D4
E185634	Q8NH00-153-159	3.14231	OR2T4_HUMAN Olfactory receptor 2T4
E185634	P53794-14-20	3.14022	SC5A3_HUMAN Sodium/myo-inositol cotransporter
E185634	P46020-634-640	3.12462	KPB1_HUMAN Phosphorylase b kinase regulatory subunit alpha, skeletal muscle isoform
E185634	Q14517-3840-3846	3.11383	FAT1_HUMAN Protocadherin Fat 1
E185634	Q92556-393-399	3.10451	ELMO1_HUMAN Engulfment and cell motility protein 1
E185634	Q99541-215-221	3.06212	PLIN2_HUMAN Perilipin-2
E185634	O43752-138-144	3.03197	STX6_HUMAN Syntaxin-6
E185634	P16234-718-724	2.97759	PGFRA_HUMAN Platelet-derived growth factor receptor alpha
E185634	O14745-36-42	2.97081	NHRF1_HUMAN Na(+)/H(+) exchange regulatory cofactor NHE-RF1
E185634	P52735-140-146	2.96563	VAV2_HUMAN Guanine nucleotide exchange factor VAV2
E185634	O75116-720-726	2.94158	ROCK2_HUMAN Rho-associated protein kinase 2
E185634	P13796-298-304	2.93782	PLSL_HUMAN Plastin-2
E185634	P04114-2832-2838	2.93723	APOB_HUMAN Apolipoprotein B-100
E185634	Q07889-153-159	2.90423	SOS1_HUMAN Son of sevenless homolog 1
E185634	P20020-1165-1171	2.83796	AT2B1_HUMAN Plasma membrane calcium-transporting ATPase 1
E185634	Q01814-1150-1156	2.83796	AT2B2_HUMAN Plasma membrane calcium-transporting ATPase 2
E185634	Q30201-340-346	2.83336	HFE_HUMAN Hereditary hemochromatosis protein
E185634	P15260-302-308	2.82664	INGR1_HUMAN Interferon gamma receptor 1
E185634	Q6IF00-277-283	2.81641	OR2T2_HUMAN Olfactory receptor 2T2
E185634	Q8NGX2-276-282	2.81641	O2T35_HUMAN Olfactory receptor 2T35
E185634	Q96R27-276-282	2.81641	OR2M4_HUMAN Olfactory receptor 2M4
E185634	Q9H6D8-189-195	2.81166	FNDC4_HUMAN Fibronectin type III domain-containing protein 4
E185634	P51153-3-9	2.80003	RAB13_HUMAN Ras-related protein Rab-13
E185634	P50570-661-667	2.78081	DYN2_HUMAN Dynamin-2
EAT2	Q58EX7-426-432	1.56076	PKHG4_HUMAN Puratrophin-1
EAT2	P61106-12-18	1.38203	RAB14_HUMAN Ras-related protein Rab-14
EAT2	Q96RL7-465-471	1.27678	VP13A_HUMAN Vacuolar protein sorting-associated protein 13A
EAT2	Q01484-571-577	1.23621	ANK2_HUMAN Ankyrin-2
EAT2	Q86UK7-304-310	1.17709	ZN598_HUMAN Zinc finger protein 598
EAT2	P40145-408-414	1.16425	ADCY8_HUMAN Adenylate cyclase type 8
EAT2	P61224-157-163	1.14105	RAP1B_HUMAN Ras-related protein Rap-1b
EAT2	Q8IZP0-21-27	1.13462	ABI1_HUMAN Abl interactor 1
EAT2	Q9Y4G8-851-857	1.091	RPGF2_HUMAN Rap guanine nucleotide exchange factor 2
EAT2	O60347-705-711	1.0147	TBC12_HUMAN TBC1 domain family member 12
EAT2	O95196-505-511	1.00788	CSPG5_HUMAN Chondroitin sulfate proteoglycan 5
EAT2	P24390-196-202	1.00561	ERD21_HUMAN ER lumen protein retaining receptor 1
EAT2	Q63HR2-481-487	1.00077	TENC1_HUMAN Tensin-like C1 domain-containing phosphatase
EAT2	Q8TD08-175-181	1.00052	MK15_HUMAN Mitogen-activated protein kinase 15
EAT2	Q9Y5X1-54-60	0.985208	SNX9_HUMAN Sorting nexin-9
EAT2	Q9H2X3-111-117	0.978471	CLC4M_HUMAN C-type lectin domain family 4 member M
EAT2	Q9H2X3-226-232	0.978471	CLC4M_HUMAN C-type lectin domain family 4 member M
EAT2	Q9NNX6-237-243	0.978471	CD209_HUMAN CD209 antigen
EAT2	Q9NNX6-99-105	0.978471	CD209_HUMAN CD209 antigen
EAT2	P32248-63-69	0.967111	CCR7_HUMAN C-C chemokine receptor type 7
EAT2	Q9H2M9-1150-1156	0.914716	RBGPR_HUMAN Rab3 GTPase-activating protein non-catalytic subunit
EAT2	Q9Y5X1-292-298	0.846098	SNX9_HUMAN Sorting nexin-9
EAT2	Q5TCQ9-873-879	0.842065	MAGI3_HUMAN Membrane-associated guanylate kinase, WW and PDZ domain-containing protein 3
EAT2	P14317-395-401	0.834493	HCLS1_HUMAN Hematopoietic lineage cell-specific protein
EAT2	P08758-254-260	0.830471	ANXA5_HUMAN Annexin A5
EAT2	Q9P2F8-1472-1478	0.80325	SI1L2_HUMAN Signal-induced proliferation-associated 1-like protein 2
EAT2	P08758-295-301	0.785327	ANXA5_HUMAN Annexin A5
EAT2	O60486-436-442	0.779411	PLXC1_HUMAN Plexin-C1
EAT2	Q9P2K8-267-273	0.765039	E2AK4_HUMAN Eukaryotic translation initiation factor 2-alpha kinase 4
EAT2	Q9BXR5-318-324	0.762923	TLR10_HUMAN Toll-like receptor 10
EAT2	Q13131-440-446	0.745518	AAPK1_HUMAN 5'-AMP-activated protein kinase catalytic subunit alpha-1
EAT2	Q9H4M9-337-343	0.744087	EHD1_HUMAN EH domain-containing protein 1
EAT2	Q9UKK9-72-78	0.731596	NUDT5_HUMAN ADP-sugar pyrophosphatase
EAT2	O75381-288-294	0.695969	PEX14_HUMAN Peroxisomal membrane protein PEX14
EAT2	Q6IA17-400-406	0.695812	SIGIR_HUMAN Single Ig IL-1-related receptor
EAT2	Q9BXI6-326-332	0.675586	TB10A_HUMAN TBC1 domain family member 10A
EAT2	Q9UJX2-271-277	0.645102	CDC23_HUMAN Cell division cycle protein 23 homolog
EAT2	P42685-219-225	0.623734	FRK_HUMAN Tyrosine-protein kinase FRK
EAT2	Q9P2F8-1312-1318	0.618386	SI1L2_HUMAN Signal-induced proliferation-associated 1-like protein 2
EAT2	Q9Y230-170-176	0.613846	RUVB2_HUMAN RuvB-like 2
EAT2	Q9Y4D7-1671-1677	0.600646	PLXD1_HUMAN Plexin-D1
FER	Q9UPN6-1235-1241	1.17219	SCAF8_HUMAN Protein SCAF8
FER	P13807-403-409	1.161	GYS1_HUMAN Glycogen [starch] synthase, muscle
FER	Q8TDI0-1065-1071	1.15529	CHD5_HUMAN Chromodomain-helicase-DNA-binding protein 5
FER	Q02763-1046-1052	1.14947	TIE2_HUMAN Angiopoietin-1 receptor
FER	Q9NR46-75-81	1.12148	SHLB2_HUMAN Endophilin-B2
FER	Q9Y5X1-292-298	1.11793	SNX9_HUMAN Sorting nexin-9
FER	Q9NZJ4-3461-3467	1.11249	SACS_HUMAN Sacsin
FER	Q9GZU8-53-59	1.07316	F192A_HUMAN Protein FAM192A
FER	O14647-594-600	1.06565	CHD2_HUMAN Chromodomain-helicase-DNA-binding protein 2
FER	Q9BWG4-24-30	1.04971	SSBP4_HUMAN Single-stranded DNA-binding protein 4
FER	Q9BWW4-23-29	1.04971	SSBP3_HUMAN Single-stranded DNA-binding protein 3
FER	Q5JSL3-1710-1716	1.03402	DOC11_HUMAN Dedicator of cytokinesis protein 11
FER	O00458-114-120	1.02813	IFRD1_HUMAN Interferon-related developmental regulator 1
FER	P13010-414-420	1.01614	XRCC5_HUMAN X-ray repair cross-complementing protein 5
FER	Q15746-790-796	1.00345	MYLK_HUMAN Myosin light chain kinase, smooth muscle
FER	P35222-331-337	1.00042	CTNB1_HUMAN Catenin beta-1
FER	P53582-251-257	1	AMPM1_HUMAN Methionine aminopeptidase 1
FER	P68400-253-259	1	CSK21_HUMAN Casein kinase II subunit alpha
FER	O95248-1527-1533	0.999797	MTMR5_HUMAN Myotubularin-related protein 5
FER	Q16543-296-302	0.999641	CDC37_HUMAN Hsp90 co-chaperone Cdc37
FER	Q14511-164-170	0.999635	CASL_HUMAN Enhancer of filamentation 1
FER	Q08945-309-315	0.999511	SSRP1_HUMAN FACT complex subunit SSRP1
FER	Q13618-56-62	0.999431	CUL3_HUMAN Cullin-3
FER	P58107-581-587	0.968483	EPIPL_HUMAN Epiplakin
FER	Q8N9B5-318-324	0.967809	JMY_HUMAN Junction-mediating and -regulatory protein
FER	Q92794-1730-1736	0.960294	KAT6A_HUMAN Histone acetyltransferase KAT6A
FER	P56715-1523-1529	0.94843	RP1_HUMAN Oxygen-regulated protein 1
FER	Q13224-1472-1478	0.945824	NMDE2_HUMAN Glutamate [NMDA] receptor subunit epsilon-2
FER	P40259-205-211	0.92334	CD79B_HUMAN B-cell antigen receptor complex-associated protein beta chain
FER	Q9NZ32-2-8	0.904841	ARP10_HUMAN Actin-related protein 10
FER	P40337-183-189	0.900663	VHL_HUMAN Von Hippel-Lindau disease tumor suppressor
FER	P60900-105-111	0.894849	PSA6_HUMAN Proteasome subunit alpha type-6
FER	Q96MW7-493-499	0.887208	TIGD1_HUMAN Tigger transposable element-derived protein 1
FER	Q9NXJ5-43-49	0.885916	PGPI_HUMAN Pyroglutamyl-peptidase 1
FER	Q8WUF5-267-273	0.87526	IASPP_HUMAN RelA-associated inhibitor
FER	P07900-59-65	0.875025	HS90A_HUMAN Heat shock protein HSP 90-alpha
FER	P08238-54-60	0.875025	HS90B_HUMAN Heat shock protein HSP 90-beta
FER	Q07157-631-637	0.874306	ZO1_HUMAN Tight junction protein ZO-1
FER	P57737-756-762	0.871701	CORO7_HUMAN Coronin-7
FER	Q9UPR0-1020-1026	0.866568	PLCL2_HUMAN Inactive phospholipase C-like protein 2
FER	P42224-666-672	0.86551	STAT1_HUMAN Signal transducer and activator of transcription 1-alpha/beta
FER	O75444-346-352	0.862664	MAF_HUMAN Transcription factor Maf
FER	Q8N699-223-229	0.856337	MYCT1_HUMAN Myc target protein 1
FER	P11274-552-558	0.853195	BCR_HUMAN Breakpoint cluster region protein
FER	Q03001-4136-4142	0.852455	DYST_HUMAN Dystonin
FES	P68104-165-171	1.33248	EF1A1_HUMAN Elongation factor 1-alpha 1
FES	Q9Y5X1-292-298	1.07557	SNX9_HUMAN Sorting nexin-9
FES	P35222-331-337	1.04389	CTNB1_HUMAN Catenin beta-1
FES	Q9H467-273-279	1.03881	CUED2_HUMAN CUE domain-containing protein 2
FES	Q13618-56-62	1.00062	CUL3_HUMAN Cullin-3
FES	Q8NFP9-899-905	1.00054	NBEA_HUMAN Neurobeachin
FES	Q8N7A1-224-230	1.00025	KLDC1_HUMAN Kelch domain-containing protein 1
FES	Q13347-306-312	0.999956	EIF3I_HUMAN Eukaryotic translation initiation factor 3 subunit I
FES	P68400-253-259	0.999745	CSK21_HUMAN Casein kinase II subunit alpha
FES	P00533-996-1002	0.999401	EGFR_HUMAN Epidermal growth factor receptor
FES	Q8TDY2-1203-1209	0.997541	RBCC1_HUMAN RB1-inducible coiled-coil protein 1
FES	P42224-666-672	0.989647	STAT1_HUMAN Signal transducer and activator of transcription 1-alpha/beta
FES	Q9UPR0-1020-1026	0.965768	PLCL2_HUMAN Inactive phospholipase C-like protein 2
FES	P08631-87-93	0.949734	HCK_HUMAN Tyrosine-protein kinase HCK
FES	P11274-552-558	0.945551	BCR_HUMAN Breakpoint cluster region protein
FES	P13010-414-420	0.936564	XRCC5_HUMAN X-ray repair cross-complementing protein 5
FES	P62333-326-332	0.918639	PRS10_HUMAN 26S protease regulatory subunit 10B
FES	Q8NHQ1-244-250	0.91202	CEP70_HUMAN Centrosomal protein of 70 kDa
FES	Q9UPY3-1089-1095	0.909671	DICER_HUMAN Endoribonuclease Dicer
FES	Q9Y4I1-1076-1082	0.908779	MYO5A_HUMAN Unconventional myosin-Va
FES	O75083-298-304	0.904474	WDR1_HUMAN WD repeat-containing protein 1
FES	P04083-333-339	0.89811	ANXA1_HUMAN Annexin A1
FES	Q9GZZ9-66-72	0.896673	UBA5_HUMAN Ubiquitin-like modifier-activating enzyme 5
FES	P31943-178-184	0.890508	HNRH1_HUMAN Heterogeneous nuclear ribonucleoprotein H
FES	P55795-178-184	0.890508	HNRH2_HUMAN Heterogeneous nuclear ribonucleoprotein H2
FES	P60900-105-111	0.88921	PSA6_HUMAN Proteasome subunit alpha type-6
FES	O76090-129-135	0.880387	BEST1_HUMAN Bestrophin-1
FES	O75116-720-726	0.866259	ROCK2_HUMAN Rho-associated protein kinase 2
FES	Q13884-481-487	0.864042	SNTB1_HUMAN Beta-1-syntrophin
FES	Q9NXJ5-43-49	0.848618	PGPI_HUMAN Pyroglutamyl-peptidase 1
FES	P35658-1263-1269	0.841505	NU214_HUMAN Nuclear pore complex protein Nup214
FES	Q13574-843-849	0.829746	DGKZ_HUMAN Diacylglycerol kinase zeta
FES	P52735-170-176	0.828038	VAV2_HUMAN Guanine nucleotide exchange factor VAV2
FES	P16234-1016-1022	0.8229	PGFRA_HUMAN Platelet-derived growth factor receptor alpha
FES	P25325-164-170	0.812918	THTM_HUMAN 3-mercaptopyruvate sulfurtransferase
FES	P16234-960-966	0.799569	PGFRA_HUMAN Platelet-derived growth factor receptor alpha
FES	P13796-428-434	0.787032	PLSL_HUMAN Plastin-2
FES	P30613-562-568	0.784856	KPYR_HUMAN Pyruvate kinase isozymes R/L
FES	Q5VT06-1023-1029	0.780697	CE350_HUMAN Centrosome-associated protein 350
FES	O75164-1057-1063	0.77169	KDM4A_HUMAN Lysine-specific demethylase 4A
FES	P49888-190-196	0.769029	ST1E1_HUMAN Estrogen sulfotransferase
FGR	P09104-234-240	6.95998	ENOG_HUMAN Gamma-enolase
FGR	Q99704-294-300	6.56525	DOK1_HUMAN Docking protein 1
FGR	P31785-361-367	6.42845	IL2RG_HUMAN Cytokine receptor common subunit gamma
FGR	O43242-390-396	6.35109	PSMD3_HUMAN 26S proteasome non-ATPase regulatory subunit 3
FGR	Q15208-441-447	6.29851	STK38_HUMAN Serine/threonine-protein kinase 38
FGR	P20929-4749-4755	6.00479	NEBU_HUMAN Nebulin
FGR	P31749-174-180	5.97596	AKT1_HUMAN RAC-alpha serine/threonine-protein kinase
FGR	P31751-176-182	5.97596	AKT2_HUMAN RAC-beta serine/threonine-protein kinase
FGR	P06744-90-96	5.94348	G6PI_HUMAN Glucose-6-phosphate isomerase
FGR	Q9Y6D9-632-638	5.90591	MD1L1_HUMAN Mitotic spindle assembly checkpoint protein MAD1
FGR	P00533-583-589	5.81502	EGFR_HUMAN Epidermal growth factor receptor
FGR	P17252-363-369	5.77058	KPCA_HUMAN Protein kinase C alpha type
FGR	Q9NPI6-308-314	5.68574	DCP1A_HUMAN mRNA-decapping enzyme 1A
FGR	P29692-180-186	5.62553	EF1D_HUMAN Elongation factor 1-delta
FGR	O15371-48-54	5.54664	EIF3D_HUMAN Eukaryotic translation initiation factor 3 subunit D
FGR	Q9UBT7-434-440	5.47963	CTNL1_HUMAN Alpha-catulin
FGR	P07437-104-110	5.46976	TBB5_HUMAN Tubulin beta chain
FGR	P68371-104-110	5.46976	TBB4B_HUMAN Tubulin beta-4B chain
FGR	Q9H3M7-376-382	5.44724	TXNIP_HUMAN Thioredoxin-interacting protein
FGR	P07510-495-501	5.44716	ACHG_HUMAN Acetylcholine receptor subunit gamma
FGR	P17987-179-185	5.35599	TCPA_HUMAN T-complex protein 1 subunit alpha
FGR	Q8N4C8-904-910	5.32961	MINK1_HUMAN Misshapen-like kinase 1
FGR	P04792-140-146	5.32814	HSPB1_HUMAN Heat shock protein beta-1
FGR	P14923-51-57	5.32619	PLAK_HUMAN Junction plakoglobin
FGR	P60891-144-150	5.26467	PRPS1_HUMAN Ribose-phosphate pyrophosphokinase 1
FGR	O43312-391-397	5.23889	MTSS1_HUMAN Metastasis suppressor protein 1
FGR	Q12955-243-249	5.22455	ANK3_HUMAN Ankyrin-3
FGR	P68366-270-276	5.19569	TBA4A_HUMAN Tubulin alpha-4A chain
FGR	Q71U36-270-276	5.19569	TBA1A_HUMAN Tubulin alpha-1A chain
FGR	Q9H4M9-27-33	5.17925	EHD1_HUMAN EH domain-containing protein 1
FGR	P17658-518-524	5.16694	KCNA6_HUMAN Potassium voltage-gated channel subfamily A member 6
FGR	O75161-1350-1356	5.14566	NPHP4_HUMAN Nephrocystin-4
FGR	P12277-37-43	5.12755	KCRB_HUMAN Creatine kinase B-type
FGR	P22694-68-74	5.11695	KAPCB_HUMAN cAMP-dependent protein kinase catalytic subunit beta
FGR	Q9UHW9-154-160	5.10552	S12A6_HUMAN Solute carrier family 12 member 6
FGR	Q8NHU3-22-28	5.10006	SMS2_HUMAN Phosphatidylcholine:ceramide cholinephosphotransferase 2
FGR	Q9Y4H2-812-818	5.07461	IRS2_HUMAN Insulin receptor substrate 2
FGR	Q9Y490-1735-1741	5.07246	TLN1_HUMAN Talin-1
FGR	P78324-427-433	5.06618	SHPS1_HUMAN Tyrosine-protein phosphatase non-receptor type substrate 1
FGR	P35222-84-90	5.05661	CTNB1_HUMAN Catenin beta-1
FGR	P62633-73-79	5.00636	CNBP_HUMAN Cellular nucleic acid-binding protein
FRK	P15260-455-461	6.92324	INGR1_HUMAN Interferon gamma receptor 1
FRK	Q9P1U1-14-20	6.36556	ARP3B_HUMAN Actin-related protein 3B
FRK	Q96CW6-298-304	6.22293	S7A6O_HUMAN Probable RNA polymerase II nuclear localization protein SLC7A6OS
FRK	P10636-512-518	5.8683	TAU_HUMAN Microtubule-associated protein tau
FRK	P54764-600-606	5.61191	EPHA4_HUMAN Ephrin type-A receptor 4
FRK	P35998-172-178	5.58675	PRS7_HUMAN 26S protease regulatory subunit 7
FRK	Q8IYM9-392-398	5.56872	TRI22_HUMAN E3 ubiquitin-protein ligase TRIM22
FRK	Q8N3U4-431-437	5.48205	STAG2_HUMAN Cohesin subunit SA-2
FRK	O14744-302-308	5.41021	ANM5_HUMAN Protein arginine N-methyltransferase 5
FRK	Q14204-3128-3134	5.34762	DYHC1_HUMAN Cytoplasmic dynein 1 heavy chain 1
FRK	Q9UBC9-104-110	5.34619	SPRR3_HUMAN Small proline-rich protein 3
FRK	P05783-11-17	5.31641	K1C18_HUMAN Keratin, type I cytoskeletal 18
FRK	Q8WWF8-168-174	5.23997	CAPSL_HUMAN Calcyphosin-like protein
FRK	P49454-1825-1831	5.20462	CENPF_HUMAN Centromere protein F
FRK	P15941-1227-1233	5.18013	MUC1_HUMAN Mucin-1
FRK	P55795-241-247	5.17562	HNRH2_HUMAN Heterogeneous nuclear ribonucleoprotein H2
FRK	Q9H8G1-58-64	5.1577	ZN430_HUMAN Zinc finger protein 430
FRK	Q9UJF2-564-570	5.15767	NGAP_HUMAN Ras GTPase-activating protein nGAP
FRK	P42680-284-290	5.15301	TEC_HUMAN Tyrosine-protein kinase Tec
FRK	P58340-111-117	5.12551	MLF1_HUMAN Myeloid leukemia factor 1
FRK	P50748-15-21	5.12321	KNTC1_HUMAN Kinetochore-associated protein 1
FRK	Q9UBC9-144-150	5.1208	SPRR3_HUMAN Small proline-rich protein 3
FRK	P31943-217-223	5.10341	HNRH1_HUMAN Heterogeneous nuclear ribonucleoprotein H
FRK	P55795-217-223	5.10341	HNRH2_HUMAN Heterogeneous nuclear ribonucleoprotein H2
FRK	Q96QV1-291-297	5.05748	HHIP_HUMAN Hedgehog-interacting protein
FRK	Q96Q15-2252-2258	5.05528	SMG1_HUMAN Serine/threonine-protein kinase SMG1
FRK	O15304-160-166	5.03727	SIVA_HUMAN Apoptosis regulatory protein Siva
FRK	Q12996-544-550	5.02192	CSTF3_HUMAN Cleavage stimulation factor subunit 3
FRK	P23229-471-477	5.00125	ITA6_HUMAN Integrin alpha-6
FRK	Q8WYP3-75-81	4.99958	RIN2_HUMAN Ras and Rab interactor 2
FRK	P43686-162-168	4.99528	PRS6B_HUMAN 26S protease regulatory subunit 6B
FRK	Q9UGI8-255-261	4.97915	TES_HUMAN Testin
FRK	Q8TA86-50-56	4.9413	RP9_HUMAN Retinitis pigmentosa 9 protein
FRK	Q53EL6-403-409	4.94026	PDCD4_HUMAN Programmed cell death protein 4
FRK	Q9HAV4-751-757	4.92472	XPO5_HUMAN Exportin-5
FRK	P17948-909-915	4.92113	VGFR1_HUMAN Vascular endothelial growth factor receptor 1
FRK	Q9NYW8-31-37	4.90923	RBAK_HUMAN RB-associated KRAB zinc finger protein
FRK	P25788-103-109	4.90896	PSA3_HUMAN Proteasome subunit alpha type-3
FRK	P17030-31-37	4.89281	ZNF25_HUMAN Zinc finger protein 25
FRK	Q01543-330-336	4.88095	FLI1_HUMAN Friend leukemia integration 1 transcription factor
FRK	Q99581-96-102	4.88095	FEV_HUMAN Protein FEV
GRAP2	Q9BZD4-35-41	1.24794	NUF2_HUMAN Kinetochore protein Nuf2
GRAP2	Q8WXG6-766-772	1.0834	MADD_HUMAN MAP kinase-activating death domain protein
GRAP2	Q9NZC7-31-37	1.00058	WWOX_HUMAN WW domain-containing oxidoreductase
GRAP2	Q9UBC3-402-408	0.986293	DNM3B_HUMAN DNA (cytosine-5)-methyltransferase 3B
GRAP2	Q15029-346-352	0.858674	U5S1_HUMAN 116 kDa U5 small nuclear ribonucleoprotein component
GRAP2	O75665-556-562	0.830777	OFD1_HUMAN Oral-facial-digital syndrome 1 protein
GRAP2	Q99836-274-280	0.80185	MYD88_HUMAN Myeloid differentiation primary response protein MyD88
GRAP2	Q9NX74-272-278	0.782469	DUS2L_HUMAN tRNA-dihydrouridine(20) synthase [NAD(P)+]-like
GRAP2	O60547-67-73	0.754015	GMDS_HUMAN GDP-mannose 4,6 dehydratase
GRAP2	Q00872-284-290	0.664603	MYPC1_HUMAN Myosin-binding protein C, slow-type
GRAP2	P17302-265-271	0.629507	CXA1_HUMAN Gap junction alpha-1 protein
GRAP2	P35913-554-560	0.586647	PDE6B_HUMAN Rod cGMP-specific 3',5'-cyclic phosphodiesterase subunit beta
GRAP2	P49790-56-62	0.468481	NU153_HUMAN Nuclear pore complex protein Nup153
GRB10	O00507-796-802	5.80714	USP9Y_HUMAN Probable ubiquitin carboxyl-terminal hydrolase FAF-Y
GRB10	Q93008-795-801	5.80714	USP9X_HUMAN Probable ubiquitin carboxyl-terminal hydrolase FAF-X
GRB10	Q9UPY3-1089-1095	5.79508	DICER_HUMAN Endoribonuclease Dicer
GRB10	Q8N4C8-904-910	5.55786	MINK1_HUMAN Misshapen-like kinase 1
GRB10	Q13813-2428-2434	5.36172	SPTA2_HUMAN Spectrin alpha chain, brain
GRB10	P32297-226-232	5.36029	ACHA3_HUMAN Neuronal acetylcholine receptor subunit alpha-3
GRB10	Q8NGV0-275-281	5.30904	OR2Y1_HUMAN Olfactory receptor 2Y1
GRB10	Q3I5F7-118-124	5.27164	ACOT6_HUMAN Putative acyl-coenzyme A thioesterase 6
GRB10	Q9Y237-120-126	5.25473	PIN4_HUMAN Peptidyl-prolyl cis-trans isomerase NIMA-interacting 4
GRB10	P61106-12-18	5.19306	RAB14_HUMAN Ras-related protein Rab-14
GRB10	Q8WUD1-7-13	5.19306	RAB2B_HUMAN Ras-related protein Rab-2B
GRB10	P18433-269-275	5.16274	PTPRA_HUMAN Receptor-type tyrosine-protein phosphatase alpha
GRB10	Q02880-233-239	5.11189	TOP2B_HUMAN DNA topoisomerase 2-beta
GRB10	Q9Y2P4-607-613	5.07628	S27A6_HUMAN Long-chain fatty acid transport protein 6
GRB10	Q9UHW9-154-160	5.04684	S12A6_HUMAN Solute carrier family 12 member 6
GRB10	P28827-927-933	4.9799	PTPRM_HUMAN Receptor-type tyrosine-protein phosphatase mu
GRB10	P29350-507-513	4.97638	PTN6_HUMAN Tyrosine-protein phosphatase non-receptor type 6
GRB10	O43813-328-334	4.9376	LANC1_HUMAN LanC-like protein 1
GRB10	P15498-172-178	4.92253	VAV_HUMAN Proto-oncogene vav
GRB10	P78509-469-475	4.88132	RELN_HUMAN Reelin
GRB10	P42224-666-672	4.86531	STAT1_HUMAN Signal transducer and activator of transcription 1-alpha/beta
GRB10	Q6IF00-277-283	4.825	OR2T2_HUMAN Olfactory receptor 2T2
GRB10	Q8NGX2-276-282	4.825	O2T35_HUMAN Olfactory receptor 2T35
GRB10	Q96R27-276-282	4.825	OR2M4_HUMAN Olfactory receptor 2M4
GRB10	P46821-1060-1066	4.81512	MAP1B_HUMAN Microtubule-associated protein 1B
GRB10	P35790-435-441	4.78697	CHKA_HUMAN Choline kinase alpha
GRB10	O15117-769-775	4.76041	FYB_HUMAN FYN-binding protein
GRB10	Q8WXA8-232-238	4.74111	5HT3C_HUMAN 5-hydroxytryptamine receptor 3C
GRB10	P52565-154-160	4.66668	GDIR1_HUMAN Rho GDP-dissociation inhibitor 1
GRB10	P52566-151-157	4.66668	GDIR2_HUMAN Rho GDP-dissociation inhibitor 2
GRB10	Q8TDY2-1203-1209	4.65608	RBCC1_HUMAN RB1-inducible coiled-coil protein 1
GRB10	P34896-178-184	4.65486	GLYC_HUMAN Serine hydroxymethyltransferase, cytosolic
GRB10	Q5VWQ8-608-614	4.6514	DAB2P_HUMAN Disabled homolog 2-interacting protein
GRB10	Q96PV0-680-686	4.6514	SYGP1_HUMAN Ras GTPase-activating protein SynGAP
GRB10	Q8WZ42-32173-32179	4.64562	TITIN_HUMAN Titin
GRB10	O75083-298-304	4.6398	WDR1_HUMAN WD repeat-containing protein 1
GRB10	O43150-761-767	4.59487	ASAP2_HUMAN Arf-GAP with SH3 domain, ANK repeat and PH domain-containing protein 2
GRB10	Q8NH37-271-277	4.59249	OR4C3_HUMAN Olfactory receptor 4C3
GRB10	Q05BV3-694-700	4.59225	EMAL5_HUMAN Echinoderm microtubule-associated protein-like 5
GRB10	P08172-175-181	4.58243	ACM2_HUMAN Muscarinic acetylcholine receptor M2
GRB10	Q8WUY3-2943-2949	4.58232	PRUN2_HUMAN Protein prune homolog 2
GRB10	P49795-144-150	4.56638	RGS19_HUMAN Regulator of G-protein signaling 19
GRB10	P09327-44-50	4.56015	VILI_HUMAN Villin-1
GRB10	Q9H340-128-134	4.55348	O51B6_HUMAN Olfactory receptor 51B6
GRB10	Q7Z5J4-303-309	4.54381	RAI1_HUMAN Retinoic acid-induced protein 1
GRB10	Q8WZ42-6057-6063	4.52413	TITIN_HUMAN Titin
GRB10	P07550-139-145	4.49298	ADRB2_HUMAN Beta-2 adrenergic receptor
GRB14	Q13615-612-618	2.50739	MTMR3_HUMAN Myotubularin-related protein 3
GRB14	O00507-796-802	2.44406	USP9Y_HUMAN Probable ubiquitin carboxyl-terminal hydrolase FAF-Y
GRB14	Q93008-795-801	2.44406	USP9X_HUMAN Probable ubiquitin carboxyl-terminal hydrolase FAF-X
GRB14	P22626-285-291	2.31309	ROA2_HUMAN Heterogeneous nuclear ribonucleoproteins A2/B1
GRB14	P08865-137-143	2.22335	RSSA_HUMAN 40S ribosomal protein SA
GRB14	P30613-562-568	2.22189	KPYR_HUMAN Pyruvate kinase isozymes R/L
GRB14	O75083-298-304	2.19882	WDR1_HUMAN WD repeat-containing protein 1
GRB14	P05787-141-147	2.17597	K2C8_HUMAN Keratin, type II cytoskeletal 8
GRB14	Q76FK4-53-59	2.16653	NOL8_HUMAN Nucleolar protein 8
GRB14	Q16288-129-135	2.10783	NTRK3_HUMAN NT-3 growth factor receptor
GRB14	Q86YR5-250-256	2.0686	GPSM1_HUMAN G-protein-signaling modulator 1
GRB14	Q86TB9-564-570	2.06561	PATL1_HUMAN Protein PAT1 homolog 1
GRB14	Q14511-10-16	2.04914	CASL_HUMAN Enhancer of filamentation 1
GRB14	Q8IZP0-21-27	2.03855	ABI1_HUMAN Abl interactor 1
GRB14	Q99996-488-494	1.99459	AKAP9_HUMAN A-kinase anchor protein 9
GRB14	O15530-374-380	1.97937	PDPK1_HUMAN 3-phosphoinositide-dependent protein kinase 1
GRB14	Q9H792-633-639	1.97725	PEAK1_HUMAN Pseudopodium-enriched atypical kinase 1
GRB14	P55060-406-412	1.97524	XPO2_HUMAN Exportin-2
GRB14	O14966-188-194	1.96775	RAB7L_HUMAN Ras-related protein Rab-7L1
GRB14	P32927-764-770	1.96553	IL3RB_HUMAN Cytokine receptor common subunit beta
GRB14	P55011-901-907	1.95468	S12A2_HUMAN Solute carrier family 12 member 2
GRB14	Q96JQ2-926-932	1.94838	CLMN_HUMAN Calmin
GRB14	Q8WYP3-75-81	1.93844	RIN2_HUMAN Ras and Rab interactor 2
GRB14	Q9Y2P4-607-613	1.93448	S27A6_HUMAN Long-chain fatty acid transport protein 6
GRB14	Q8N4C8-904-910	1.90006	MINK1_HUMAN Misshapen-like kinase 1
GRB14	Q8IXJ6-102-108	1.88249	SIR2_HUMAN NAD-dependent protein deacetylase sirtuin-2
GRB14	Q9BW04-38-44	1.87914	SARG_HUMAN Specifically androgen-regulated gene protein
GRB14	Q9Y4P1-6-12	1.87549	ATG4B_HUMAN Cysteine protease ATG4B
GRB14	O95405-514-520	1.87254	ZFYV9_HUMAN Zinc finger FYVE domain-containing protein 9
GRB14	Q9UMD9-62-68	1.85846	COHA1_HUMAN Collagen alpha-1(XVII) chain
GRB14	P42025-2-8	1.85137	ACTY_HUMAN Beta-centractin
GRB14	Q9H467-273-279	1.84135	CUED2_HUMAN CUE domain-containing protein 2
GRB14	Q9NYJ8-630-636	1.83596	TAB2_HUMAN TGF-beta-activated kinase 1 and MAP3K7-binding protein 2
GRB14	Q13621-68-74	1.83137	S12A1_HUMAN Solute carrier family 12 member 1
GRB14	P42681-89-95	1.83135	TXK_HUMAN Tyrosine-protein kinase TXK
GRB14	Q9HBL0-337-343	1.81568	TENS1_HUMAN Tensin-1
GRB14	Q13813-2428-2434	1.81436	SPTA2_HUMAN Spectrin alpha chain, brain
GRB14	Q9UBJ2-223-229	1.81146	ABCD2_HUMAN ATP-binding cassette sub-family D member 2
GRB14	P35968-1212-1218	1.81124	VGFR2_HUMAN Vascular endothelial growth factor receptor 2
GRB14	Q9BXI3-32-38	1.79792	5NT1A_HUMAN Cytosolic 5'-nucleotidase 1A
GRB14	P07333-921-927	1.79585	CSF1R_HUMAN Macrophage colony-stimulating factor 1 receptor
GRB14	P55795-241-247	1.79513	HNRH2_HUMAN Heterogeneous nuclear ribonucleoprotein H2
GRB14	Q8WXG6-766-772	1.78771	MADD_HUMAN MAP kinase-activating death domain protein
GRB14	Q9UGP4-178-184	1.78468	LIMD1_HUMAN LIM domain-containing protein 1
GRB14	Q9ULT8-1658-1664	1.77058	HECD1_HUMAN E3 ubiquitin-protein ligase HECTD1
GRB14	Q9UP95-15-21	1.76585	S12A4_HUMAN Solute carrier family 12 member 4
GRB2	Q9BZD4-35-41	1.24262	NUF2_HUMAN Kinetochore protein Nuf2
GRB2	Q9NUQ6-439-445	1.14707	SPS2L_HUMAN SPATS2-like protein
GRB2	Q9Y2U5-248-254	1.08392	M3K2_HUMAN Mitogen-activated protein kinase kinase kinase 2
GRB2	P11217-790-796	1.07818	PYGM_HUMAN Glycogen phosphorylase, muscle form
GRB2	P20336-63-69	1.05586	RAB3A_HUMAN Ras-related protein Rab-3A
GRB2	P13535-1644-1650	1.00132	MYH8_HUMAN Myosin-8
GRB2	Q9UKX2-1647-1653	1.00132	MYH2_HUMAN Myosin-2
GRB2	Q99759-153-159	1.00037	M3K3_HUMAN Mitogen-activated protein kinase kinase kinase 3
GRB2	O15350-97-103	1.00019	P73_HUMAN Tumor protein p73
GRB2	Q9H3D4-147-153	1.00019	P63_HUMAN Tumor protein 63
GRB2	Q9NZC7-31-37	0.999793	WWOX_HUMAN WW domain-containing oxidoreductase
GRB2	Q9NZW5-498-504	0.999427	MPP6_HUMAN MAGUK p55 subfamily member 6
GRB2	Q9Y2L5-258-264	0.999371	TPPC8_HUMAN Trafficking protein particle complex subunit 8
GRB2	Q8WXG6-766-772	0.995756	MADD_HUMAN MAP kinase-activating death domain protein
GRB2	O14646-223-229	0.969073	CHD1_HUMAN Chromodomain-helicase-DNA-binding protein 1
GRB2	Q8IVF7-56-62	0.934475	FMNL3_HUMAN Formin-like protein 3
GRB2	Q96PY5-53-59	0.934475	FMNL2_HUMAN Formin-like protein 2
GRB2	Q9H0D6-519-525	0.929494	XRN2_HUMAN 5'-3' exoribonuclease 2
GRB2	Q15029-346-352	0.916094	U5S1_HUMAN 116 kDa U5 small nuclear ribonucleoprotein component
GRB2	O75665-556-562	0.887775	OFD1_HUMAN Oral-facial-digital syndrome 1 protein
GRB2	Q9BXP5-622-628	0.886795	SRRT_HUMAN Serrate RNA effector molecule homolog
GRB2	O95466-57-63	0.880551	FMNL_HUMAN Formin-like protein 1
GRB2	Q8TAF3-336-342	0.848947	WDR48_HUMAN WD repeat-containing protein 48
GRB2	Q86UV5-160-166	0.834077	UBP48_HUMAN Ubiquitin carboxyl-terminal hydrolase 48
GRB2	Q13362-373-379	0.833866	2A5G_HUMAN Serine/threonine-protein phosphatase 2A 56 kDa regulatory subunit gamma isoform
GRB2	Q7Z5J4-48-54	0.829458	RAI1_HUMAN Retinoic acid-induced protein 1
GRB2	P40879-518-524	0.817207	S26A3_HUMAN Chloride anion exchanger
HCK	O76090-129-135	3.09613	BEST1_HUMAN Bestrophin-1
HCK	O94986-1588-1594	2.20446	CE152_HUMAN Centrosomal protein of 152 kDa
HCK	P41279-134-140	2.02723	M3K8_HUMAN Mitogen-activated protein kinase kinase kinase 8
HCK	P10721-701-707	2.01115	KIT_HUMAN Mast/stem cell growth factor receptor Kit
HCK	Q9UFW8-18-24	1.98951	CGBP1_HUMAN CGG triplet repeat-binding protein 1
HCK	Q6IQ23-1033-1039	1.96409	PKHA7_HUMAN Pleckstrin homology domain-containing family A member 7
HCK	Q9UPY3-1089-1095	1.94682	DICER_HUMAN Endoribonuclease Dicer
HCK	Q07157-1322-1328	1.9053	ZO1_HUMAN Tight junction protein ZO-1
HCK	Q9Y4I1-1076-1082	1.89575	MYO5A_HUMAN Unconventional myosin-Va
HCK	Q9UQB3-290-296	1.89081	CTND2_HUMAN Catenin delta-2
HCK	Q96RF0-76-82	1.88474	SNX18_HUMAN Sorting nexin-18
HCK	O14713-134-140	1.86839	ITBP1_HUMAN Integrin beta-1-binding protein 1
HCK	Q99996-3463-3469	1.85853	AKAP9_HUMAN A-kinase anchor protein 9
HCK	Q9NPI6-308-314	1.84338	DCP1A_HUMAN mRNA-decapping enzyme 1A
HCK	Q6T4R5-781-787	1.81238	NHS_HUMAN Nance-Horan syndrome protein
HCK	Q99570-671-677	1.812	PI3R4_HUMAN Phosphoinositide 3-kinase regulatory subunit 4
HCK	P61106-12-18	1.80946	RAB14_HUMAN Ras-related protein Rab-14
HCK	P08865-137-143	1.80388	RSSA_HUMAN 40S ribosomal protein SA
HCK	Q8NFY4-736-742	1.79275	SEM6D_HUMAN Semaphorin-6D
HCK	Q8WZ42-33100-33106	1.78272	TITIN_HUMAN Titin
HCK	P63173-41-47	1.76953	RL38_HUMAN 60S ribosomal protein L38
HCK	P29317-928-934	1.76298	EPHA2_HUMAN Ephrin type-A receptor 2
HCK	P46109-130-136	1.75977	CRKL_HUMAN Crk-like protein
HCK	O95714-374-380	1.75339	HERC2_HUMAN E3 ubiquitin-protein ligase HERC2
HCK	P31943-178-184	1.75186	HNRH1_HUMAN Heterogeneous nuclear ribonucleoprotein H
HCK	P55795-178-184	1.75186	HNRH2_HUMAN Heterogeneous nuclear ribonucleoprotein H2
HCK	P52948-657-663	1.73679	NUP98_HUMAN Nuclear pore complex protein Nup98-Nup96
HCK	Q9Y3M8-158-164	1.71641	STA13_HUMAN StAR-related lipid transfer protein 13
HCK	O15042-815-821	1.71263	SR140_HUMAN U2 snRNP-associated SURP motif-containing protein
HCK	Q8N4C8-904-910	1.70658	MINK1_HUMAN Misshapen-like kinase 1
HCK	Q7KZI7-356-362	1.70109	MARK2_HUMAN Serine/threonine-protein kinase MARK2
HCK	Q9NRM7-80-86	1.69041	LATS2_HUMAN Serine/threonine-protein kinase LATS2
HCK	P62314-65-71	1.67598	SMD1_HUMAN Small nuclear ribonucleoprotein Sm D1
HCK	P29474-79-85	1.67374	NOS3_HUMAN Nitric oxide synthase, endothelial
HCK	Q9UNY4-1034-1040	1.67345	TTF2_HUMAN Transcription termination factor 2
HCK	Q92835-219-225	1.67127	SHIP1_HUMAN Phosphatidylinositol 3,4,5-trisphosphate 5-phosphatase 1
HCK	Q14997-211-217	1.66459	PSME4_HUMAN Proteasome activator complex subunit 4
HCK	Q9UGI8-70-76	1.66281	TES_HUMAN Testin
HCK	O95822-129-135	1.66081	DCMC_HUMAN Malonyl-CoA decarboxylase, mitochondrial
INPPL1	Q15283-648-654	2.32187	RASA2_HUMAN Ras GTPase-activating protein 2
INPPL1	O00507-796-802	2.30649	USP9Y_HUMAN Probable ubiquitin carboxyl-terminal hydrolase FAF-Y
INPPL1	Q93008-795-801	2.30649	USP9X_HUMAN Probable ubiquitin carboxyl-terminal hydrolase FAF-X
INPPL1	Q9HAR2-1409-1415	2.11077	LPHN3_HUMAN Latrophilin-3
INPPL1	Q8WZ42-17201-17207	2.03869	TITIN_HUMAN Titin
INPPL1	Q7L591-396-402	2.03411	DOK3_HUMAN Docking protein 3
INPPL1	Q8IZF3-498-504	2.03143	GP115_HUMAN Probable G-protein coupled receptor 115
INPPL1	Q9NPI6-308-314	1.97732	DCP1A_HUMAN mRNA-decapping enzyme 1A
INPPL1	Q96PY6-313-319	1.95461	NEK1_HUMAN Serine/threonine-protein kinase Nek1
INPPL1	Q86T24-440-446	1.9417	KAISO_HUMAN Transcriptional regulator Kaiso
INPPL1	Q86UR1-108-114	1.93958	NOXA1_HUMAN NADPH oxidase activator 1
INPPL1	P52948-657-663	1.92221	NUP98_HUMAN Nuclear pore complex protein Nup98-Nup96
INPPL1	Q9NTJ3-614-620	1.91307	SMC4_HUMAN Structural maintenance of chromosomes protein 4
INPPL1	Q8NGG4-275-281	1.88286	OR8H1_HUMAN Olfactory receptor 8H1
INPPL1	Q7Z3Y8-386-392	1.87617	K1C27_HUMAN Keratin, type I cytoskeletal 27
INPPL1	O75161-1350-1356	1.87402	NPHP4_HUMAN Nephrocystin-4
INPPL1	Q7KZI7-356-362	1.86839	MARK2_HUMAN Serine/threonine-protein kinase MARK2
INPPL1	Q8WWQ8-1060-1066	1.84939	STAB2_HUMAN Stabilin-2
INPPL1	P57737-756-762	1.83999	CORO7_HUMAN Coronin-7
INPPL1	Q9NP31-258-264	1.83374	SH22A_HUMAN SH2 domain-containing protein 2A
INPPL1	Q9P225-3204-3210	1.82347	DYH2_HUMAN Dynein heavy chain 2, axonemal
INPPL1	Q04656-515-521	1.81988	ATP7A_HUMAN Copper-transporting ATPase 1
INPPL1	P61106-12-18	1.8196	RAB14_HUMAN Ras-related protein Rab-14
INPPL1	Q8WUD1-7-13	1.8196	RAB2B_HUMAN Ras-related protein Rab-2B
INPPL1	O95171-56-62	1.81517	SCEL_HUMAN Sciellin
INPPL1	P61313-79-85	1.80531	RL15_HUMAN 60S ribosomal protein L15
INPPL1	Q6IF00-277-283	1.8039	OR2T2_HUMAN Olfactory receptor 2T2
INPPL1	Q8NGX2-276-282	1.8039	O2T35_HUMAN Olfactory receptor 2T35
INPPL1	Q96R27-276-282	1.8039	OR2M4_HUMAN Olfactory receptor 2M4
INPPL1	P53794-14-20	1.79924	SC5A3_HUMAN Sodium/myo-inositol cotransporter
INPPL1	Q96AC1-588-594	1.79833	FERM2_HUMAN Fermitin family homolog 2
INPPL1	P43626-300-306	1.79787	KI2L1_HUMAN Killer cell immunoglobulin-like receptor 2DL1
INPPL1	P43627-300-306	1.79787	KI2L2_HUMAN Killer cell immunoglobulin-like receptor 2DL2
INPPL1	Q9UHW9-154-160	1.79378	S12A6_HUMAN Solute carrier family 12 member 6
INPPL1	P30926-222-228	1.78297	ACHB4_HUMAN Neuronal acetylcholine receptor subunit beta-4
INPPL1	Q8N1I0-1725-1731	1.78226	DOCK4_HUMAN Dedicator of cytokinesis protein 4
INPPL1	O14763-381-387	1.77655	TR10B_HUMAN Tumor necrosis factor receptor superfamily member 10B
INPPL1	Q03135-12-18	1.76816	CAV1_HUMAN Caveolin-1
INPPL1	Q9P258-357-363	1.76208	RCC2_HUMAN Protein RCC2
INPPL1	Q9Y573-294-300	1.76068	IPP_HUMAN Actin-binding protein IPP
INPPL1	Q15746-790-796	1.75224	MYLK_HUMAN Myosin light chain kinase, smooth muscle
INPPL1	O14745-36-42	1.75013	NHRF1_HUMAN Na(+)/H(+) exchange regulatory cofactor NHE-RF1
INPPL1	Q9BVQ7-736-742	1.74301	SPA5L_HUMAN Spermatogenesis-associated protein 5-like protein 1
INPPL1	Q9H467-273-279	1.74097	CUED2_HUMAN CUE domain-containing protein 2
ITK	Q15303-1200-1206	1.45141	ERBB4_HUMAN Receptor tyrosine-protein kinase erbB-4
ITK	Q9P243-1020-1026	1.44814	ZFAT_HUMAN Zinc finger protein ZFAT
ITK	O75674-458-464	1.4174	TM1L1_HUMAN TOM1-like protein 1
ITK	Q8IZD4-189-195	1.26772	DCP1B_HUMAN mRNA-decapping enzyme 1B
ITK	P60891-144-150	1.23839	PRPS1_HUMAN Ribose-phosphate pyrophosphokinase 1
ITK	P31321-310-316	1.12195	KAP1_HUMAN cAMP-dependent protein kinase type I-beta regulatory subunit
ITK	Q7Z7A1-373-379	1.08644	CNTRL_HUMAN Centriolin
ITK	Q9NUV9-257-263	1.07425	GIMA4_HUMAN GTPase IMAP family member 4
ITK	P17252-283-289	1.06965	KPCA_HUMAN Protein kinase C alpha type
ITK	O00459-462-468	1.00011	P85B_HUMAN Phosphatidylinositol 3-kinase regulatory subunit beta
ITK	P09211-197-203	0.99984	GSTP1_HUMAN Glutathione S-transferase P
ITK	P04406-312-318	0.99959	G3P_HUMAN Glyceraldehyde-3-phosphate dehydrogenase
ITK	Q8WUM4-292-298	0.981285	PDC6I_HUMAN Programmed cell death 6-interacting protein
ITK	P25098-84-90	0.978434	ARBK1_HUMAN Beta-adrenergic receptor kinase 1
ITK	Q13191-663-669	0.975442	CBLB_HUMAN E3 ubiquitin-protein ligase CBL-B
ITK	P17661-153-159	0.973999	DESM_HUMAN Desmin
ITK	Q9UJU6-332-338	0.936842	DBNL_HUMAN Drebrin-like protein
ITK	Q9UK41-19-25	0.929072	VPS28_HUMAN Vacuolar protein sorting-associated protein 28 homolog
ITK	P27986-554-560	0.919773	P85A_HUMAN Phosphatidylinositol 3-kinase regulatory subunit alpha
ITK	Q9Y3M8-457-463	0.906604	STA13_HUMAN StAR-related lipid transfer protein 13
ITK	P22694-329-335	0.864907	KAPCB_HUMAN cAMP-dependent protein kinase catalytic subunit beta
ITK	P19174-470-476	0.850708	PLCG1_HUMAN 1-phosphatidylinositol 4,5-bisphosphate phosphodiesterase gamma-1
ITK	Q01970-744-750	0.844297	PLCB3_HUMAN 1-phosphatidylinositol 4,5-bisphosphate phosphodiesterase beta-3
ITK	Q13480-404-410	0.813775	GAB1_HUMAN GRB2-associated-binding protein 1
ITK	P42331-569-575	0.809156	RHG25_HUMAN Rho GTPase-activating protein 25
ITK	P15498-834-840	0.756994	VAV_HUMAN Proto-oncogene vav
ITK	Q99704-294-300	0.752398	DOK1_HUMAN Docking protein 1
ITK	O00170-245-251	0.728026	AIP_HUMAN AH receptor-interacting protein
ITK	Q14289-400-406	0.727834	FAK2_HUMAN Protein-tyrosine kinase 2-beta
ITK	Q99704-360-366	0.720304	DOK1_HUMAN Docking protein 1
ITK	O14879-133-139	0.718332	IFIT3_HUMAN Interferon-induced protein with tetratricopeptide repeats 3
ITK	Q02224-1190-1196	0.716808	CENPE_HUMAN Centromere-associated protein E
ITK	Q00610-1485-1491	0.712467	CLH1_HUMAN Clathrin heavy chain 1
ITK	P55196-1149-1155	0.710217	AFAD_HUMAN Afadin
ITK	Q93009-733-739	0.708042	UBP7_HUMAN Ubiquitin carboxyl-terminal hydrolase 7
ITK	P27986-465-471	0.696661	P85A_HUMAN Phosphatidylinositol 3-kinase regulatory subunit alpha
ITK	Q92569-197-203	0.696661	P55G_HUMAN Phosphatidylinositol 3-kinase regulatory subunit gamma
LCK	O76090-129-135	2.8611	BEST1_HUMAN Bestrophin-1
LCK	Q9NT99-209-215	2.76645	LRC4B_HUMAN Leucine-rich repeat-containing protein 4B
LCK	Q8WU20-347-353	2.5479	FRS2_HUMAN Fibroblast growth factor receptor substrate 2
LCK	P41279-134-140	2.49179	M3K8_HUMAN Mitogen-activated protein kinase kinase kinase 8
LCK	P16157-214-220	2.42685	ANK1_HUMAN Ankyrin-1
LCK	Q7L591-396-402	2.39189	DOK3_HUMAN Docking protein 3
LCK	Q9Y4I1-1076-1082	2.2702	MYO5A_HUMAN Unconventional myosin-Va
LCK	Q8N4C8-904-910	2.23264	MINK1_HUMAN Misshapen-like kinase 1
LCK	O43451-1611-1617	2.21216	MGA_HUMAN Maltase-glucoamylase, intestinal
LCK	P62906-9-15	2.17983	RL10A_HUMAN 60S ribosomal protein L10a
LCK	Q9Y666-90-96	2.17881	S12A7_HUMAN Solute carrier family 12 member 7
LCK	Q6IFG1-136-142	2.15787	O52E8_HUMAN Olfactory receptor 52E8
LCK	Q07157-1322-1328	2.14438	ZO1_HUMAN Tight junction protein ZO-1
LCK	Q9UHW9-154-160	2.13356	S12A6_HUMAN Solute carrier family 12 member 6
LCK	Q9UGN4-229-235	2.10489	CLM8_HUMAN CMRF35-like molecule 8
LCK	Q12913-1318-1324	2.09939	PTPRJ_HUMAN Receptor-type tyrosine-protein phosphatase eta
LCK	Q99996-3463-3469	2.09781	AKAP9_HUMAN A-kinase anchor protein 9
LCK	P50281-139-145	2.07391	MMP14_HUMAN Matrix metalloproteinase-14
LCK	P68366-222-228	2.05527	TBA4A_HUMAN Tubulin alpha-4A chain
LCK	Q71U36-222-228	2.05527	TBA1A_HUMAN Tubulin alpha-1A chain
LCK	Q8NFY4-736-742	2.02359	SEM6D_HUMAN Semaphorin-6D
LCK	P20929-4749-4755	2.00712	NEBU_HUMAN Nebulin
LCK	Q8WU20-304-310	1.99084	FRS2_HUMAN Fibroblast growth factor receptor substrate 2
LCK	O14713-134-140	1.97614	ITBP1_HUMAN Integrin beta-1-binding protein 1
LCK	Q9NPI6-308-314	1.94718	DCP1A_HUMAN mRNA-decapping enzyme 1A
LCK	O60242-765-771	1.93478	BAI3_HUMAN Brain-specific angiogenesis inhibitor 3
LCK	Q9NR96-417-423	1.93466	TLR9_HUMAN Toll-like receptor 9
LCK	P11217-790-796	1.93072	PYGM_HUMAN Glycogen phosphorylase, muscle form
LCK	Q5SZK8-2431-2437	1.91553	FREM2_HUMAN FRAS1-related extracellular matrix protein 2
LCK	P29317-928-934	1.91349	EPHA2_HUMAN Ephrin type-A receptor 2
LCK	P18433-269-275	1.91336	PTPRA_HUMAN Receptor-type tyrosine-protein phosphatase alpha
LCK	Q9Y3P8-88-94	1.90734	SIT1_HUMAN Signaling threshold-regulating transmembrane adapter 1
LCK	Q9BYB0-930-936	1.89319	SHAN3_HUMAN SH3 and multiple ankyrin repeat domains protein 3
LCK	P61106-12-18	1.88744	RAB14_HUMAN Ras-related protein Rab-14
LCK	Q8WUD1-7-13	1.88744	RAB2B_HUMAN Ras-related protein Rab-2B
LCK	Q8N1I0-819-825	1.88038	DOCK4_HUMAN Dedicator of cytokinesis protein 4
LCK	P08908-213-219	1.85437	5HT1A_HUMAN 5-hydroxytryptamine receptor 1A
LCK	Q9UPY3-1089-1095	1.85247	DICER_HUMAN Endoribonuclease Dicer
LCK	O15530-374-380	1.83715	PDPK1_HUMAN 3-phosphoinositide-dependent protein kinase 1
LCK	P62195-146-152	1.83262	PRS8_HUMAN 26S protease regulatory subunit 8
LCK	O94986-1588-1594	1.80938	CE152_HUMAN Centrosomal protein of 152 kDa
LCK	P36871-351-357	1.80842	PGM1_HUMAN Phosphoglucomutase-1
LCK	Q9NRM7-80-86	1.76907	LATS2_HUMAN Serine/threonine-protein kinase LATS2
LCK	Q92835-219-225	1.76118	SHIP1_HUMAN Phosphatidylinositol 3,4,5-trisphosphate 5-phosphatase 1
LCK	O43747-324-330	1.75746	AP1G1_HUMAN AP-1 complex subunit gamma-1
LCK	Q96F86-256-262	1.75285	EDC3_HUMAN Enhancer of mRNA-decapping protein 3
LCK	Q9C0B5-531-537	1.74768	ZDHC5_HUMAN Palmitoyltransferase ZDHHC5
LCK	Q13813-764-770	1.74671	SPTA2_HUMAN Spectrin alpha chain, brain
LYN	Q9H467-273-279	2.27757	CUED2_HUMAN CUE domain-containing protein 2
LYN	Q9UFW8-18-24	2.15611	CGBP1_HUMAN CGG triplet repeat-binding protein 1
LYN	Q9NPI6-308-314	2.1343	DCP1A_HUMAN mRNA-decapping enzyme 1A
LYN	Q6DN12-816-822	2.029	MCTP2_HUMAN Multiple C2 and transmembrane domain-containing protein 2
LYN	Q7KZI7-356-362	2.01713	MARK2_HUMAN Serine/threonine-protein kinase MARK2
LYN	P58107-776-782	1.95648	EPIPL_HUMAN Epiplakin
LYN	O75161-1350-1356	1.94663	NPHP4_HUMAN Nephrocystin-4
LYN	Q8N4C8-904-910	1.94355	MINK1_HUMAN Misshapen-like kinase 1
LYN	P02533-413-419	1.94071	K1C14_HUMAN Keratin, type I cytoskeletal 14
LYN	P35900-368-374	1.94071	K1C20_HUMAN Keratin, type I cytoskeletal 20
LYN	Q04695-382-388	1.94071	K1C17_HUMAN Keratin, type I cytoskeletal 17
LYN	P57737-756-762	1.88804	CORO7_HUMAN Coronin-7
LYN	Q8WZ42-17201-17207	1.88346	TITIN_HUMAN Titin
LYN	O75575-45-51	1.85366	RPC9_HUMAN DNA-directed RNA polymerase III subunit RPC9
LYN	P29317-770-776	1.84329	EPHA2_HUMAN Ephrin type-A receptor 2
LYN	Q96PY6-313-319	1.82412	NEK1_HUMAN Serine/threonine-protein kinase Nek1
LYN	P43626-300-306	1.7871	KI2L1_HUMAN Killer cell immunoglobulin-like receptor 2DL1
LYN	P43627-300-306	1.7871	KI2L2_HUMAN Killer cell immunoglobulin-like receptor 2DL2
LYN	Q9Y6R1-204-210	1.7451	S4A4_HUMAN Electrogenic sodium bicarbonate cotransporter 1
LYN	Q6IQ23-1033-1039	1.74111	PKHA7_HUMAN Pleckstrin homology domain-containing family A member 7
LYN	Q53GS9-189-195	1.71709	SNUT2_HUMAN U4/U6.U5 tri-snRNP-associated protein 2
LYN	Q6EMB2-540-546	1.69835	TTLL5_HUMAN Tubulin polyglutamylase TTLL5
LYN	O95714-374-380	1.68312	HERC2_HUMAN E3 ubiquitin-protein ligase HERC2
LYN	Q9NPH2-523-529	1.67298	INO1_HUMAN Inositol-3-phosphate synthase 1
LYN	Q8NF91-4087-4093	1.66733	SYNE1_HUMAN Nesprin-1
LYN	Q99996-3463-3469	1.66507	AKAP9_HUMAN A-kinase anchor protein 9
LYN	P43626-330-336	1.66183	KI2L1_HUMAN Killer cell immunoglobulin-like receptor 2DL1
LYN	P09104-234-240	1.65726	ENOG_HUMAN Gamma-enolase
LYN	Q92845-282-288	1.65107	KIFA3_HUMAN Kinesin-associated protein 3
LYN	P36871-351-357	1.6402	PGM1_HUMAN Phosphoglucomutase-1
LYN	Q9NT99-209-215	1.63803	LRC4B_HUMAN Leucine-rich repeat-containing protein 4B
LYN	O15371-316-322	1.61854	EIF3D_HUMAN Eukaryotic translation initiation factor 3 subunit D
LYN	P11387-424-430	1.61677	TOP1_HUMAN DNA topoisomerase 1
LYN	P19525-291-297	1.60358	E2AK2_HUMAN Interferon-induced, double-stranded RNA-activated protein kinase
LYN	Q08357-644-650	1.60159	S20A2_HUMAN Sodium-dependent phosphate transporter 2
LYN	O14713-134-140	1.58487	ITBP1_HUMAN Integrin beta-1-binding protein 1
LYN	P20929-4749-4755	1.58007	NEBU_HUMAN Nebulin
LYN	Q14204-968-974	1.57953	DYHC1_HUMAN Cytoplasmic dynein 1 heavy chain 1
MATK	O14647-594-600	1.54695	CHD2_HUMAN Chromodomain-helicase-DNA-binding protein 2
MATK	Q9Y2X3-9-15	1.52527	NOP58_HUMAN Nucleolar protein 58
MATK	O76090-129-135	1.45946	BEST1_HUMAN Bestrophin-1
MATK	Q6PL18-1084-1090	1.40587	ATAD2_HUMAN ATPase family AAA domain-containing protein 2
MATK	O75575-45-51	1.36937	RPC9_HUMAN DNA-directed RNA polymerase III subunit RPC9
MATK	O43747-324-330	1.33833	AP1G1_HUMAN AP-1 complex subunit gamma-1
MATK	P60891-243-249	1.33169	PRPS1_HUMAN Ribose-phosphate pyrophosphokinase 1
MATK	P40616-56-62	1.33011	ARL1_HUMAN ADP-ribosylation factor-like protein 1
MATK	O75914-296-302	1.31986	PAK3_HUMAN Serine/threonine-protein kinase PAK 3
MATK	Q6R327-1328-1334	1.30148	RICTR_HUMAN Rapamycin-insensitive companion of mTOR
MATK	P62314-65-71	1.27863	SMD1_HUMAN Small nuclear ribonucleoprotein Sm D1
MATK	Q9UGI8-70-76	1.27584	TES_HUMAN Testin
MATK	Q8NHL6-560-566	1.26623	LIRB1_HUMAN Leukocyte immunoglobulin-like receptor subfamily B member 1
MATK	P09884-1053-1059	1.2623	DPOLA_HUMAN DNA polymerase alpha catalytic subunit
MATK	Q92499-63-69	1.24335	DDX1_HUMAN ATP-dependent RNA helicase DDX1
MATK	Q8WZ42-17201-17207	1.23236	TITIN_HUMAN Titin
MATK	Q14258-276-282	1.19662	TRI25_HUMAN E3 ubiquitin/ISG15 ligase TRIM25
MATK	Q9BUQ8-468-474	1.19598	DDX23_HUMAN Probable ATP-dependent RNA helicase DDX23
MATK	Q9UQB3-290-296	1.18833	CTND2_HUMAN Catenin delta-2
MATK	P21860-1305-1311	1.18665	ERBB3_HUMAN Receptor tyrosine-protein kinase erbB-3
MATK	P61106-12-18	1.18078	RAB14_HUMAN Ras-related protein Rab-14
MATK	Q14511-221-227	1.17531	CASL_HUMAN Enhancer of filamentation 1
MATK	Q9BZ29-1478-1484	1.17284	DOCK9_HUMAN Dedicator of cytokinesis protein 9
MATK	P35221-175-181	1.15406	CTNA1_HUMAN Catenin alpha-1
MATK	Q14517-2631-2637	1.15258	FAT1_HUMAN Protocadherin Fat 1
MATK	Q99708-520-526	1.15187	COM1_HUMAN DNA endonuclease RBBP8
MATK	P62424-179-185	1.13434	RL7A_HUMAN 60S ribosomal protein L7a
MATK	P42224-104-110	1.12562	STAT1_HUMAN Signal transducer and activator of transcription 1-alpha/beta
MATK	P78324-427-433	1.12514	SHPS1_HUMAN Tyrosine-protein phosphatase non-receptor type substrate 1
MATK	P21817-2424-2430	1.1241	RYR1_HUMAN Ryanodine receptor 1
MATK	O14921-46-52	1.11982	RGS13_HUMAN Regulator of G-protein signaling 13
MATK	Q9Y2E6-503-509	1.117	DTX4_HUMAN E3 ubiquitin-protein ligase DTX4
MATK	Q8TAD4-30-36	1.11085	ZNT5_HUMAN Zinc transporter 5
MATK	Q7Z6E9-216-222	1.096	RBBP6_HUMAN E3 ubiquitin-protein ligase RBBP6
MATK	P62750-72-78	1.09331	RL23A_HUMAN 60S ribosomal protein L23a
MATK	Q9NPI6-308-314	1.09303	DCP1A_HUMAN mRNA-decapping enzyme 1A
MATK	Q9C0B9-174-180	1.08995	ZCHC2_HUMAN Zinc finger CCHC domain-containing protein 2
MATK	O15297-306-312	1.08408	PPM1D_HUMAN Protein phosphatase 1D
MATK	O95248-151-157	1.08095	MTMR5_HUMAN Myotubularin-related protein 5
MATK	Q9UK32-523-529	1.07462	KS6A6_HUMAN Ribosomal protein S6 kinase alpha-6
MATK	P29474-79-85	1.07412	NOS3_HUMAN Nitric oxide synthase, endothelial
MATK	P02549-1497-1503	1.07301	SPTA1_HUMAN Spectrin alpha chain, erythrocyte
MATK	P23588-591-597	1.07073	IF4B_HUMAN Eukaryotic translation initiation factor 4B
MATK	Q07954-4505-4511	1.06854	LRP1_HUMAN Prolow-density lipoprotein receptor-related protein 1
MATK	Q14410-498-504	1.06763	GLPK2_HUMAN Glycerol kinase 2
NCK1	P52948-657-663	1.48675	NUP98_HUMAN Nuclear pore complex protein Nup98-Nup96
NCK1	O00401-254-260	1.3976	WASL_HUMAN Neural Wiskott-Aldrich syndrome protein
NCK1	P04350-206-212	1.24697	TBB4A_HUMAN Tubulin beta-4A chain
NCK1	P07437-206-212	1.24697	TBB5_HUMAN Tubulin beta chain
NCK1	P68371-206-212	1.24697	TBB4B_HUMAN Tubulin beta-4B chain
NCK1	Q13509-206-212	1.24697	TBB3_HUMAN Tubulin beta-3 chain
NCK1	Q13885-206-212	1.24697	TBB2A_HUMAN Tubulin beta-2A chain
NCK1	Q9BUF5-206-212	1.24697	TBB6_HUMAN Tubulin beta-6 chain
NCK1	Q9BVA1-206-212	1.24697	TBB2B_HUMAN Tubulin beta-2B chain
NCK1	Q9H4B7-206-212	1.24697	TBB1_HUMAN Tubulin beta-1 chain
NCK1	Q03135-12-18	1.16834	CAV1_HUMAN Caveolin-1
NCK2	Q16644-206-212	1.93256	MAPK3_HUMAN MAP kinase-activated protein kinase 3
NCK2	P04792-140-146	1.743	HSPB1_HUMAN Heat shock protein beta-1
NCK2	P60891-144-150	1.52728	PRPS1_HUMAN Ribose-phosphate pyrophosphokinase 1
NCK2	P54646-177-183	1.44825	AAPK2_HUMAN 5'-AMP-activated protein kinase catalytic subunit alpha-2
NCK2	Q13131-188-194	1.44825	AAPK1_HUMAN 5'-AMP-activated protein kinase catalytic subunit alpha-1
NCK2	O00401-254-260	1.43547	WASL_HUMAN Neural Wiskott-Aldrich syndrome protein
NCK2	P09619-1007-1013	1.34454	PGFRB_HUMAN Platelet-derived growth factor receptor beta
NCK2	Q8TDY2-1203-1209	1.3398	RBCC1_HUMAN RB1-inducible coiled-coil protein 1
NCK2	P20929-4749-4755	1.33201	NEBU_HUMAN Nebulin
NCK2	P53350-215-221	1.2758	PLK1_HUMAN Serine/threonine-protein kinase PLK1
NCK2	Q05513-415-421	1.2758	KPCZ_HUMAN Protein kinase C zeta type
NCK2	Q9Y281-83-89	1.27265	COF2_HUMAN Cofilin-2
NCK2	Q96PY6-313-319	1.24691	NEK1_HUMAN Serine/threonine-protein kinase Nek1
NCK2	O15357-884-890	1.24521	SHIP2_HUMAN Phosphatidylinositol 3,4,5-trisphosphate 5-phosphatase 2
NCK2	P49840-283-289	1.24438	GSK3A_HUMAN Glycogen synthase kinase-3 alpha
NCK2	P49841-220-226	1.24438	GSK3B_HUMAN Glycogen synthase kinase-3 beta
NCK2	Q86Z02-356-362	1.24438	HIPK1_HUMAN Homeodomain-interacting protein kinase 1
NCK2	Q9H2X6-365-371	1.24438	HIPK2_HUMAN Homeodomain-interacting protein kinase 2
NCK2	Q8IXJ6-102-108	1.23377	SIR2_HUMAN NAD-dependent protein deacetylase sirtuin-2
NCK2	P13796-596-602	1.23132	PLSL_HUMAN Plastin-2
NCK2	P04083-205-211	1.22714	ANXA1_HUMAN Annexin A1
NCK2	P17661-153-159	1.22385	DESM_HUMAN Desmin
NCK2	Q96AC1-284-290	1.22253	FERM2_HUMAN Fermitin family homolog 2
NCK2	Q9BVA1-206-212	1.20922	TBB2B_HUMAN Tubulin beta-2B chain
NCK2	Q9H4B7-206-212	1.20922	TBB1_HUMAN Tubulin beta-1 chain
PTK6	Q9NPI6-308-314	2.28386	DCP1A_HUMAN mRNA-decapping enzyme 1A
PTK6	Q02763-1046-1052	2.18821	TIE2_HUMAN Angiopoietin-1 receptor
PTK6	Q9UJV9-136-142	2.1111	DDX41_HUMAN Probable ATP-dependent RNA helicase DDX41
PTK6	O60488-413-419	2.10493	ACSL4_HUMAN Long-chain-fatty-acid--CoA ligase 4
PTK6	Q14204-3128-3134	2.04429	DYHC1_HUMAN Cytoplasmic dynein 1 heavy chain 1
PTK6	P21675-348-354	2.02665	TAF1_HUMAN Transcription initiation factor TFIID subunit 1
PTK6	P42681-89-95	2.02457	TXK_HUMAN Tyrosine-protein kinase TXK
PTK6	Q9UK59-531-537	1.92617	DBR1_HUMAN Lariat debranching enzyme
PTK6	P56715-1523-1529	1.91773	RP1_HUMAN Oxygen-regulated protein 1
PTK6	Q9UPN6-1235-1241	1.91236	SCAF8_HUMAN Protein SCAF8
PTK6	P29317-928-934	1.88963	EPHA2_HUMAN Ephrin type-A receptor 2
PTK6	P40259-205-211	1.88059	CD79B_HUMAN B-cell antigen receptor complex-associated protein beta chain
PTK6	Q96PY6-313-319	1.87221	NEK1_HUMAN Serine/threonine-protein kinase Nek1
PTK6	P27695-43-49	1.87046	APEX1_HUMAN DNA-(apurinic or apyrimidinic site) lyase
PTK6	P03372-535-541	1.86791	ESR1_HUMAN Estrogen receptor
PTK6	Q9UPR0-1020-1026	1.84184	PLCL2_HUMAN Inactive phospholipase C-like protein 2
PTK6	O15164-731-737	1.84121	TIF1A_HUMAN Transcription intermediary factor 1-alpha
PTK6	Q13131-188-194	1.83986	AAPK1_HUMAN 5'-AMP-activated protein kinase catalytic subunit alpha-1
PTK6	P10721-701-707	1.83194	KIT_HUMAN Mast/stem cell growth factor receptor Kit
PTK6	P20963-151-157	1.81022	CD3Z_HUMAN T-cell surface glycoprotein CD3 zeta chain
PTK6	Q9UGN4-229-235	1.79631	CLM8_HUMAN CMRF35-like molecule 8
PTK6	Q96RT1-918-924	1.79384	LAP2_HUMAN Protein LAP2
PTK6	Q15746-1633-1639	1.76943	MYLK_HUMAN Myosin light chain kinase, smooth muscle
PTK6	Q68CJ6-211-217	1.76827	SLIP_HUMAN GTPase SLIP-GC
PTK6	P53350-215-221	1.76778	PLK1_HUMAN Serine/threonine-protein kinase PLK1
PTK6	Q05513-415-421	1.76778	KPCZ_HUMAN Protein kinase C zeta type
PTK6	Q9NVP1-445-451	1.76746	DDX18_HUMAN ATP-dependent RNA helicase DDX18
PTK6	Q9UIB8-294-300	1.75587	SLAF5_HUMAN SLAM family member 5
PTK6	Q13835-524-530	1.75548	PKP1_HUMAN Plakophilin-1
PTK6	Q9P0U4-403-409	1.7547	CXXC1_HUMAN CpG-binding protein
PTK6	P49961-47-53	1.74308	ENTP1_HUMAN Ectonucleoside triphosphate diphosphohydrolase 1
PTK6	Q6T4R5-781-787	1.7415	NHS_HUMAN Nance-Horan syndrome protein
PTK6	O14647-594-600	1.71851	CHD2_HUMAN Chromodomain-helicase-DNA-binding protein 2
PTK6	P35222-331-337	1.70659	CTNB1_HUMAN Catenin beta-1
SH2B	Q14008-315-321	2.49255	CKAP5_HUMAN Cytoskeleton-associated protein 5
SH2B	P63316-109-115	2.40726	TNNC1_HUMAN Troponin C, slow skeletal and cardiac muscles
SH2B	P32239-292-298	2.29481	GASR_HUMAN Gastrin/cholecystokinin type B receptor
SH2B	P52298-12-18	2.28849	NCBP2_HUMAN Nuclear cap-binding protein subunit 2
SH2B	A0MZ66-22-28	2.27486	SHOT1_HUMAN Shootin-1
SH2B	P08865-137-143	2.23722	RSSA_HUMAN 40S ribosomal protein SA
SH2B	P40337-183-189	2.22623	VHL_HUMAN Von Hippel-Lindau disease tumor suppressor
SH2B	O75563-259-265	2.2064	SKAP2_HUMAN Src kinase-associated phosphoprotein 2
SH2B	P02549-1497-1503	2.17755	SPTA1_HUMAN Spectrin alpha chain, erythrocyte
SH2B	O15117-460-466	2.17058	FYB_HUMAN FYN-binding protein
SH2B	P27797-107-113	2.17018	CALR_HUMAN Calreticulin
SH2B	O95954-144-150	2.16899	FTCD_HUMAN Formimidoyltransferase-cyclodeaminase
SH2B	P19338-349-355	2.14267	NUCL_HUMAN Nucleolin
SH2B	Q9P2N2-551-557	2.13864	RHG28_HUMAN Rho GTPase-activating protein 28
SH2B	P78324-468-474	2.12169	SHPS1_HUMAN Tyrosine-protein phosphatase non-receptor type substrate 1
SH2B	Q8WZ42-15489-15495	2.12006	TITIN_HUMAN Titin
SH2B	O15530-374-380	2.11848	PDPK1_HUMAN 3-phosphoinositide-dependent protein kinase 1
SH2B	Q86WV1-230-236	2.10613	SKAP1_HUMAN Src kinase-associated phosphoprotein 1
SH2B	P41252-271-277	2.09031	SYIC_HUMAN Isoleucine--tRNA ligase, cytoplasmic
SH2B	P42681-89-95	2.08138	TXK_HUMAN Tyrosine-protein kinase TXK
SH2B	P03951-113-119	2.07567	FA11_HUMAN Coagulation factor XI
SH2B	O75874-32-38	2.06007	IDHC_HUMAN Isocitrate dehydrogenase [NADP] cytoplasmic
SH2B	Q9NYB9-21-27	2.05182	ABI2_HUMAN Abl interactor 2
SH2B	Q06124-60-66	2.04852	PTN11_HUMAN Tyrosine-protein phosphatase non-receptor type 11
SH2B	Q13813-2460-2466	2.04534	SPTA2_HUMAN Spectrin alpha chain, brain
SH2B	P61978-378-384	2.02674	HNRPK_HUMAN Heterogeneous nuclear ribonucleoprotein K
SH2B	O14647-594-600	2.01523	CHD2_HUMAN Chromodomain-helicase-DNA-binding protein 2
SH2B	P50542-310-316	2.00492	PEX5_HUMAN Peroxisomal targeting signal 1 receptor
SH2B	Q9H467-273-279	1.98855	CUED2_HUMAN CUE domain-containing protein 2
SH2B	Q8TE02-300-306	1.98198	DERP6_HUMAN Dermal papilla-derived protein 6
SH2B	Q13045-735-741	1.97991	FLII_HUMAN Protein flightless-1 homolog
SH2B	Q05048-365-371	1.97884	CSTF1_HUMAN Cleavage stimulation factor subunit 1
SH2B	O15350-26-32	1.95805	P73_HUMAN Tumor protein p73
SH2B	Q96JZ2-133-139	1.94512	HSH2D_HUMAN Hematopoietic SH2 domain-containing protein
SH2B	Q8WXH0-3253-3259	1.93854	SYNE2_HUMAN Nesprin-2
SH2B	Q15746-790-796	1.93586	MYLK_HUMAN Myosin light chain kinase, smooth muscle
SH2B	Q9H3S7-677-683	1.92483	PTN23_HUMAN Tyrosine-protein phosphatase non-receptor type 23
SH2B	Q9BX66-935-941	1.92268	SRBS1_HUMAN Sorbin and SH3 domain-containing protein 1
SH2B	P14625-406-412	1.91508	ENPL_HUMAN Endoplasmin
SH2B	P21333-1930-1936	1.90418	FLNA_HUMAN Filamin-A
SH2B	P40692-291-297	1.90287	MLH1_HUMAN DNA mismatch repair protein Mlh1
SH2B	Q9H4G0-341-347	1.90152	E41L1_HUMAN Band 4.1-like protein 1
SH2B	Q9NRM7-284-290	1.90068	LATS2_HUMAN Serine/threonine-protein kinase LATS2
SH2B	P55957-52-58	1.89922	BID_HUMAN BH3-interacting domain death agonist
SH2B	O94921-133-139	1.89912	CDK14_HUMAN Cyclin-dependent kinase 14
SH2B	O60716-289-295	1.88805	CTND1_HUMAN Catenin delta-1
SH2B	P04083-333-339	1.8861	ANXA1_HUMAN Annexin A1
SH2B	O00459-72-78	1.88011	P85B_HUMAN Phosphatidylinositol 3-kinase regulatory subunit beta
SH2D1A	P06746-34-40	6.06769	DPOLB_HUMAN DNA polymerase beta
SH2D1A	P50395-347-353	5.66436	GDIB_HUMAN Rab GDP dissociation inhibitor beta
SH2D1A	Q8N357-4-10	5.46325	CB018_HUMAN Transmembrane protein C2orf18
SH2D1A	Q6ZMW3-1827-1833	5.3445	EMAL6_HUMAN Echinoderm microtubule-associated protein-like 6
SH2D1A	Q5TCZ1-303-309	5.30828	SPD2A_HUMAN SH3 and PX domain-containing protein 2A
SH2D1A	Q9UFH2-685-691	5.2552	DYH17_HUMAN Dynein heavy chain 17, axonemal
SH2D1A	O60870-136-142	5.17806	KIN17_HUMAN DNA/RNA-binding protein KIN17
SH2D1A	Q7Z3G6-811-817	5.17204	PRIC2_HUMAN Prickle-like protein 2
SH2D1A	P34896-178-184	5.11139	GLYC_HUMAN Serine hydroxymethyltransferase, cytosolic
SH2D1A	Q13322-402-408	5.07731	GRB10_HUMAN Growth factor receptor-bound protein 10
SH2D1A	O75369-1682-1688	4.90049	FLNB_HUMAN Filamin-B
SH2D1A	Q8IZW8-148-154	4.75391	TENS4_HUMAN Tensin-4
SH2D1A	P11586-400-406	4.72432	C1TC_HUMAN C-1-tetrahydrofolate synthase, cytoplasmic
SH2D1A	P78536-431-437	4.65006	ADA17_HUMAN Disintegrin and metalloproteinase domain-containing protein 17
SH2D1A	Q96AC6-11-17	4.56742	KIFC2_HUMAN Kinesin-like protein KIFC2
SH2D1A	Q12959-893-899	4.49767	DLG1_HUMAN Disks large homolog 1
SH2D1A	Q13564-337-343	4.49623	ULA1_HUMAN NEDD8-activating enzyme E1 regulatory subunit
SH2D1A	Q9UMZ2-743-749	4.49456	SYNRG_HUMAN Synergin gamma
SH2D1A	Q92608-1218-1224	4.46946	DOCK2_HUMAN Dedicator of cytokinesis protein 2
SH2D1A	Q14764-13-19	4.44324	MVP_HUMAN Major vault protein
SH2D1A	P08263-77-83	4.40918	GSTA1_HUMAN Glutathione S-transferase A1
SH2D1A	Q8IZT6-1482-1488	4.40265	ASPM_HUMAN Abnormal spindle-like microcephaly-associated protein
SH2D1A	O43312-392-398	4.37102	MTSS1_HUMAN Metastasis suppressor protein 1
SH2D1A	Q4KWH8-1632-1638	4.31386	PLCH1_HUMAN 1-phosphatidylinositol 4,5-bisphosphate phosphodiesterase eta-1
SH2D1A	Q9Y4P1-121-127	4.29314	ATG4B_HUMAN Cysteine protease ATG4B
SH2D1A	P31150-347-353	4.28946	GDIA_HUMAN Rab GDP dissociation inhibitor alpha
SH2D1A	P51812-486-492	4.28172	KS6A3_HUMAN Ribosomal protein S6 kinase alpha-3
SH2D1A	P60484-176-182	4.2569	PTEN_HUMAN Phosphatidylinositol 3,4,5-trisphosphate 3-phosphatase and dual-specificity protein phosphatase PTEN
SH2D1A	O00401-93-99	4.23786	WASL_HUMAN Neural Wiskott-Aldrich syndrome protein
SH2D1A	Q9BX97-69-75	4.23724	PLVAP_HUMAN Plasmalemma vesicle-associated protein
SH2D1A	Q86Y07-42-48	4.23171	VRK2_HUMAN Serine/threonine-protein kinase VRK2
SH2D1A	Q9NYT0-331-337	4.23013	PLEK2_HUMAN Pleckstrin-2
SH2D1A	P10721-545-551	4.22724	KIT_HUMAN Mast/stem cell growth factor receptor Kit
SH2D1A	P20963-109-115	4.20608	CD3Z_HUMAN T-cell surface glycoprotein CD3 zeta chain
SH2D1A	Q96AC6-8-14	4.18817	KIFC2_HUMAN Kinesin-like protein KIFC2
SH2D1A	Q8NF91-6503-6509	4.18744	SYNE1_HUMAN Nesprin-1
SH2D1A	P42680-88-94	4.1513	TEC_HUMAN Tyrosine-protein kinase Tec
SH2D1A	Q9HC16-180-186	4.12683	ABC3G_HUMAN DNA dC-
SH2D1A	P31150-224-230	4.12615	GDIA_HUMAN Rab GDP dissociation inhibitor alpha
SH2D1A	P50395-224-230	4.12615	GDIB_HUMAN Rab GDP dissociation inhibitor beta
SH2D1A	Q92796-806-812	4.11305	DLG3_HUMAN Disks large homolog 3
SH2D1A	Q96GR2-133-139	4.1033	ACBG1_HUMAN Long-chain-fatty-acid--CoA ligase ACSBG1
SH2D1A	P49848-251-257	4.10063	TAF6_HUMAN Transcription initiation factor TFIID subunit 6
SH2D1A	Q9NWF9-435-441	4.09445	RN216_HUMAN E3 ubiquitin-protein ligase RNF216
SH2D2A	P27708-2101-2107	1.75162	PYR1_HUMAN CAD protein
SH2D2A	O43281-186-192	1.74946	EFS_HUMAN Embryonal Fyn-associated substrate
SH2D2A	Q9H792-795-801	1.72902	PEAK1_HUMAN Pseudopodium-enriched atypical kinase 1
SH2D2A	Q96RT1-918-924	1.70087	LAP2_HUMAN Protein LAP2
SH2D2A	O95476-41-47	1.65414	CNEP1_HUMAN CTD nuclear envelope phosphatase 1
SH2D2A	Q07912-191-197	1.62966	ACK1_HUMAN Activated CDC42 kinase 1
SH2D2A	Q96PU9-28-34	1.5724	ODF3A_HUMAN Outer dense fiber protein 3
SH2D2A	P42681-89-95	1.50395	TXK_HUMAN Tyrosine-protein kinase TXK
SH2D2A	Q86T24-440-446	1.49215	KAISO_HUMAN Transcriptional regulator Kaiso
SH2D2A	Q96PY6-313-319	1.49209	NEK1_HUMAN Serine/threonine-protein kinase Nek1
SH2D2A	Q6GYQ0-1612-1618	1.47074	RGPA1_HUMAN Ral GTPase-activating protein subunit alpha-1
SH2D2A	P29474-79-85	1.44711	NOS3_HUMAN Nitric oxide synthase, endothelial
SH2D2A	Q9NQ94-421-427	1.44512	A1CF_HUMAN APOBEC1 complementation factor
SH2D2A	Q03135-12-18	1.42523	CAV1_HUMAN Caveolin-1
SH2D2A	Q9C0B9-174-180	1.41081	ZCHC2_HUMAN Zinc finger CCHC domain-containing protein 2
SH2D2A	Q8WWQ8-1060-1066	1.38691	STAB2_HUMAN Stabilin-2
SH2D2A	O96028-173-179	1.3741	NSD2_HUMAN Probable histone-lysine N-methyltransferase NSD2
SH2D2A	P52292-201-207	1.37318	IMA2_HUMAN Importin subunit alpha-2
SH2D2A	Q6NXT1-65-71	1.36594	ANR54_HUMAN Ankyrin repeat domain-containing protein 54
SH2D2A	Q07157-1322-1328	1.36161	ZO1_HUMAN Tight junction protein ZO-1
SH2D2A	P32745-140-146	1.34741	SSR3_HUMAN Somatostatin receptor type 3
SH2D2A	P04792-140-146	1.34103	HSPB1_HUMAN Heat shock protein beta-1
SH2D2A	P23497-48-54	1.33164	SP100_HUMAN Nuclear autoantigen Sp-100
SH2D2A	Q8IX90-43-49	1.33128	SKA3_HUMAN Spindle and kinetochore-associated protein 3
SH2D2A	Q9ULZ3-135-141	1.32023	ASC_HUMAN Apoptosis-associated speck-like protein containing a CARD
SH2D2A	Q9BY44-426-432	1.31138	EIF2A_HUMAN Eukaryotic translation initiation factor 2A
SH2D2A	P78509-2819-2825	1.30989	RELN_HUMAN Reelin
SH2D2A	P30086-62-68	1.30974	PEBP1_HUMAN Phosphatidylethanolamine-binding protein 1
SH2D2A	P27105-250-256	1.30584	STOM_HUMAN Erythrocyte band 7 integral membrane protein
SH2D2A	P43354-69-75	1.30205	NR4A2_HUMAN Nuclear receptor subfamily 4 group A member 2
SH2D2A	P56715-1523-1529	1.29824	RP1_HUMAN Oxygen-regulated protein 1
SH2D2A	Q8ND61-305-311	1.29452	CC020_HUMAN Uncharacterized protein C3orf20
SH2D2A	Q02790-218-224	1.29261	FKBP4_HUMAN Peptidyl-prolyl cis-trans isomerase FKBP4
SH2D2A	O43312-416-422	1.28915	MTSS1_HUMAN Metastasis suppressor protein 1
SH2D2A	P23443-411-417	1.28912	KS6B1_HUMAN Ribosomal protein S6 kinase beta-1
SH2D2A	Q9GZZ1-71-77	1.28825	NAA50_HUMAN N-alpha-acetyltransferase 50
SH2D2A	O14830-143-149	1.27628	PPE2_HUMAN Serine/threonine-protein phosphatase with EF-hands 2
SH2D2A	P58107-776-782	1.27214	EPIPL_HUMAN Epiplakin
SHC1	Q9P258-357-363	2.51754	RCC2_HUMAN Protein RCC2
SHC1	O15297-306-312	2.48321	PPM1D_HUMAN Protein phosphatase 1D
SHC1	Q53EL6-403-409	2.22946	PDCD4_HUMAN Programmed cell death protein 4
SHC1	Q08378-327-333	2.19104	GOGA3_HUMAN Golgin subfamily A member 3
SHC1	P48147-244-250	2.10657	PPCE_HUMAN Prolyl endopeptidase
SHC1	P56377-84-90	2.08114	AP1S2_HUMAN AP-1 complex subunit sigma-2
SHC1	P61966-85-91	2.08114	AP1S1_HUMAN AP-1 complex subunit sigma-1A
SHC1	Q96PC3-85-91	2.08114	AP1S3_HUMAN AP-1 complex subunit sigma-3
SHC1	Q9NTJ3-614-620	2.05029	SMC4_HUMAN Structural maintenance of chromosomes protein 4
SHC1	P31943-374-380	2.04402	HNRH1_HUMAN Heterogeneous nuclear ribonucleoprotein H
SHC1	Q7Z6J0-448-454	2.03343	SH3R1_HUMAN E3 ubiquitin-protein ligase SH3RF1
SHC1	Q14997-80-86	1.98621	PSME4_HUMAN Proteasome activator complex subunit 4
SHC1	P25705-244-250	1.98198	ATPA_HUMAN ATP synthase subunit alpha, mitochondrial
SHC1	O14745-36-42	1.96522	NHRF1_HUMAN Na(+)/H(+) exchange regulatory cofactor NHE-RF1
SHC1	Q6T4R5-781-787	1.95968	NHS_HUMAN Nance-Horan syndrome protein
SHC1	O95714-374-380	1.93718	HERC2_HUMAN E3 ubiquitin-protein ligase HERC2
SHC1	P27797-107-113	1.9161	CALR_HUMAN Calreticulin
SHC1	O43150-761-767	1.90039	ASAP2_HUMAN Arf-GAP with SH3 domain, ANK repeat and PH domain-containing protein 2
SHC1	Q02410-196-202	1.88354	APBA1_HUMAN Amyloid beta A4 precursor protein-binding family A member 1
SHC1	O43747-324-330	1.86916	AP1G1_HUMAN AP-1 complex subunit gamma-1
SHC1	Q9BT67-145-151	1.86069	NFIP1_HUMAN NEDD4 family-interacting protein 1
SHC1	P23396-105-111	1.85581	RS3_HUMAN 40S ribosomal protein S3
SHC1	O75643-1175-1181	1.83809	U520_HUMAN U5 small nuclear ribonucleoprotein 200 kDa helicase
SHC1	P31943-178-184	1.83718	HNRH1_HUMAN Heterogeneous nuclear ribonucleoprotein H
SHC1	P55795-178-184	1.83718	HNRH2_HUMAN Heterogeneous nuclear ribonucleoprotein H2
SHC1	Q8IWA0-694-700	1.83354	WDR75_HUMAN WD repeat-containing protein 75
SHC1	Q9NRR5-277-283	1.83145	UBQL4_HUMAN Ubiquilin-4
SHC1	Q9UHD9-263-269	1.83145	UBQL2_HUMAN Ubiquilin-2
SHC1	Q9UMX0-267-273	1.83145	UBQL1_HUMAN Ubiquilin-1
SHC1	Q969K4-72-78	1.82874	ABTB1_HUMAN Ankyrin repeat and BTB/POZ domain-containing protein 1
SHC1	P50395-347-353	1.79733	GDIB_HUMAN Rab GDP dissociation inhibitor beta
SHC1	O75083-470-476	1.79542	WDR1_HUMAN WD repeat-containing protein 1
SHC1	P06400-319-325	1.79428	RB_HUMAN Retinoblastoma-associated protein
SHC1	Q08357-644-650	1.78914	S20A2_HUMAN Sodium-dependent phosphate transporter 2
SHC1	Q15751-2508-2514	1.76462	HERC1_HUMAN Probable E3 ubiquitin-protein ligase HERC1
SHC1	Q9HB21-27-33	1.76181	PKHA1_HUMAN Pleckstrin homology domain-containing family A member 1
SHC1	P61978-378-384	1.75305	HNRPK_HUMAN Heterogeneous nuclear ribonucleoprotein K
SHC1	Q7KZI7-356-362	1.75181	MARK2_HUMAN Serine/threonine-protein kinase MARK2
SHC1	O43813-151-157	1.73269	LANC1_HUMAN LanC-like protein 1
SHC1	Q86X29-370-376	1.72651	LSR_HUMAN Lipolysis-stimulated lipoprotein receptor
SHC1	Q8NF91-6503-6509	1.72293	SYNE1_HUMAN Nesprin-1
SHC3	P62314-65-71	1.5227	SMD1_HUMAN Small nuclear ribonucleoprotein Sm D1
SHC3	P56377-84-90	1.48083	AP1S2_HUMAN AP-1 complex subunit sigma-2
SHC3	P61966-85-91	1.48083	AP1S1_HUMAN AP-1 complex subunit sigma-1A
SHC3	Q96PC3-85-91	1.48083	AP1S3_HUMAN AP-1 complex subunit sigma-3
SHC3	P48147-244-250	1.46451	PPCE_HUMAN Prolyl endopeptidase
SHC3	Q9BZ29-1478-1484	1.45818	DOCK9_HUMAN Dedicator of cytokinesis protein 9
SHC3	Q9P258-357-363	1.44882	RCC2_HUMAN Protein RCC2
SHC3	P29474-79-85	1.40726	NOS3_HUMAN Nitric oxide synthase, endothelial
SHC3	Q14204-2263-2269	1.39481	DYHC1_HUMAN Cytoplasmic dynein 1 heavy chain 1
SHC3	O43747-324-330	1.38709	AP1G1_HUMAN AP-1 complex subunit gamma-1
SHC3	P23396-105-111	1.36886	RS3_HUMAN 40S ribosomal protein S3
SHC3	P09467-56-62	1.34262	F16P1_HUMAN Fructose-1,6-bisphosphatase 1
SHC3	Q9NRM7-80-86	1.30603	LATS2_HUMAN Serine/threonine-protein kinase LATS2
SHC3	Q99570-671-677	1.28748	PI3R4_HUMAN Phosphoinositide 3-kinase regulatory subunit 4
SHC3	Q10567-275-281	1.26654	AP1B1_HUMAN AP-1 complex subunit beta-1
SHC3	Q9HC96-464-470	1.25672	CAN10_HUMAN Calpain-10
SHC3	P34932-87-93	1.24444	HSP74_HUMAN Heat shock 70 kDa protein 4
SHC3	O75083-470-476	1.2067	WDR1_HUMAN WD repeat-containing protein 1
SHC3	Q9NSD9-70-76	1.18058	SYFB_HUMAN Phenylalanine--tRNA ligase beta subunit
SHC3	P35579-719-725	1.17789	MYH9_HUMAN Myosin-9
SHC3	P60709-216-222	1.1778	ACTB_HUMAN Actin, cytoplasmic 1
SHC3	P62736-218-224	1.1778	ACTA_HUMAN Actin, aortic smooth muscle
SHC3	P63261-216-222	1.1778	ACTG_HUMAN Actin, cytoplasmic 2
SHC3	P63267-217-223	1.1778	ACTH_HUMAN Actin, gamma-enteric smooth muscle
SHC3	P68032-218-224	1.1778	ACTC_HUMAN Actin, alpha cardiac muscle 1
SHC3	P68133-218-224	1.1778	ACTS_HUMAN Actin, alpha skeletal muscle
SHC3	P43403-67-73	1.17722	ZAP70_HUMAN Tyrosine-protein kinase ZAP-70
SHC3	P43405-72-78	1.17722	KSYK_HUMAN Tyrosine-protein kinase SYK
SHC3	P21333-1930-1936	1.17323	FLNA_HUMAN Filamin-A
SHC3	O95831-441-447	1.15742	AIFM1_HUMAN Apoptosis-inducing factor 1, mitochondrial
SHC3	P40145-408-414	1.1531	ADCY8_HUMAN Adenylate cyclase type 8
SHC3	P21108-243-249	1.14467	PRPS3_HUMAN Ribose-phosphate pyrophosphokinase 3
SHC3	P60891-243-249	1.14467	PRPS1_HUMAN Ribose-phosphate pyrophosphokinase 1
SHC3	P29475-607-613	1.1306	NOS1_HUMAN Nitric oxide synthase, brain
SHC3	Q9ULZ3-135-141	1.12941	ASC_HUMAN Apoptosis-associated speck-like protein containing a CARD
SHC3	Q00535-13-19	1.12151	CDK5_HUMAN Cyclin-dependent kinase 5
SHC3	O75381-288-294	1.11911	PEX14_HUMAN Peroxisomal membrane protein PEX14
SHC3	P54840-403-409	1.11703	GYS2_HUMAN Glycogen [starch] synthase, liver
SHC3	Q9NZT2-176-182	1.11175	OGFR_HUMAN Opioid growth factor receptor
SHC3	P23921-230-236	1.09776	RIR1_HUMAN Ribonucleoside-diphosphate reductase large subunit
SRC	P09104-234-240	7.77436	ENOG_HUMAN Gamma-enolase
SRC	P20042-174-180	7.14246	IF2B_HUMAN Eukaryotic translation initiation factor 2 subunit 2
SRC	Q99704-294-300	7.00666	DOK1_HUMAN Docking protein 1
SRC	Q9H4X1-51-57	6.676	RGCC_HUMAN Regulator of cell cycle RGCC
SRC	P63173-41-47	6.64405	RL38_HUMAN 60S ribosomal protein L38
SRC	Q8N4C8-904-910	6.60055	MINK1_HUMAN Misshapen-like kinase 1
SRC	P85037-308-314	6.46996	FOXK1_HUMAN Forkhead box protein K1
SRC	Q13017-1089-1095	6.42008	RHG05_HUMAN Rho GTPase-activating protein 5
SRC	P20929-4749-4755	6.19633	NEBU_HUMAN Nebulin
SRC	P09493-219-225	6.17466	TPM1_HUMAN Tropomyosin alpha-1 chain
SRC	Q9Y6D9-632-638	6.10427	MD1L1_HUMAN Mitotic spindle assembly checkpoint protein MAD1
SRC	Q9Y4K4-301-307	5.99972	M4K5_HUMAN Mitogen-activated protein kinase kinase kinase kinase 5
SRC	Q13423-371-377	5.94378	NNTM_HUMAN NAD(P) transhydrogenase, mitochondrial
SRC	O43296-341-347	5.90052	ZN264_HUMAN Zinc finger protein 264
SRC	P04264-268-274	5.89738	K2C1_HUMAN Keratin, type II cytoskeletal 1
SRC	P08729-178-184	5.89738	K2C7_HUMAN Keratin, type II cytoskeletal 7
SRC	P16157-214-220	5.85354	ANK1_HUMAN Ankyrin-1
SRC	Q14562-1203-1209	5.845	DHX8_HUMAN ATP-dependent RNA helicase DHX8
SRC	Q9UJV9-136-142	5.84396	DDX41_HUMAN Probable ATP-dependent RNA helicase DDX41
SRC	P14866-574-580	5.82999	HNRPL_HUMAN Heterogeneous nuclear ribonucleoprotein L
SRC	Q9NPI6-308-314	5.81822	DCP1A_HUMAN mRNA-decapping enzyme 1A
SRC	Q9Y3M8-158-164	5.8032	STA13_HUMAN StAR-related lipid transfer protein 13
SRC	Q9NZ63-145-151	5.74632	CI078_HUMAN Uncharacterized protein C9orf78
SRC	Q8IY51-82-88	5.70111	TIGD4_HUMAN Tigger transposable element-derived protein 4
SRC	Q5T7W0-186-192	5.69334	ZN618_HUMAN Zinc finger protein 618
SRC	P06753-219-225	5.68867	TPM3_HUMAN Tropomyosin alpha-3 chain
SRC	P07951-219-225	5.68867	TPM2_HUMAN Tropomyosin beta chain
SRC	P67936-183-189	5.68867	TPM4_HUMAN Tropomyosin alpha-4 chain
SRC	O43520-1215-1221	5.67493	AT8B1_HUMAN Probable phospholipid-transporting ATPase IC
SRC	Q6EMB2-239-245	5.66202	TTLL5_HUMAN Tubulin polyglutamylase TTLL5
SRC	O60281-1059-1065	5.65992	ZN292_HUMAN Zinc finger protein 292
SRC	P60891-144-150	5.65792	PRPS1_HUMAN Ribose-phosphate pyrophosphokinase 1
SRC	Q9BZV1-334-340	5.65547	UBXN6_HUMAN UBX domain-containing protein 6
SRC	Q96ST3-308-314	5.63164	SIN3A_HUMAN Paired amphipathic helix protein Sin3a
SRC	Q9Y666-90-96	5.60341	S12A7_HUMAN Solute carrier family 12 member 7
SRC	P28370-983-989	5.59097	SMCA1_HUMAN Probable global transcription activator SNF2L1
SRC	O00232-109-115	5.58895	PSD12_HUMAN 26S proteasome non-ATPase regulatory subunit 12
SRC	P25788-103-109	5.58531	PSA3_HUMAN Proteasome subunit alpha type-3
SRC	P27695-43-49	5.57112	APEX1_HUMAN DNA-(apurinic or apyrimidinic site) lyase
SRC	P46940-1476-1482	5.56914	IQGA1_HUMAN Ras GTPase-activating-like protein IQGAP1
SRC	P54105-168-174	5.55944	ICLN_HUMAN Methylosome subunit pICln
SRC	O43823-309-315	5.54704	AKAP8_HUMAN A-kinase anchor protein 8
TEC	Q8WU20-347-353	2.23953	FRS2_HUMAN Fibroblast growth factor receptor substrate 2
TEC	P43626-330-336	2.18573	KI2L1_HUMAN Killer cell immunoglobulin-like receptor 2DL1
TEC	P52948-657-663	2.1701	NUP98_HUMAN Nuclear pore complex protein Nup98-Nup96
TEC	Q96P31-720-726	2.14108	FCRL3_HUMAN Fc receptor-like protein 3
TEC	O75161-1350-1356	2.12286	NPHP4_HUMAN Nephrocystin-4
TEC	P32927-764-770	2.08682	IL3RB_HUMAN Cytokine receptor common subunit beta
TEC	Q9BVQ7-736-742	2.04767	SPA5L_HUMAN Spermatogenesis-associated protein 5-like protein 1
TEC	Q7L591-396-402	2.00936	DOK3_HUMAN Docking protein 3
TEC	Q9UQ49-22-28	1.97717	NEUR3_HUMAN Sialidase-3
TEC	Q9NPI6-308-314	1.96572	DCP1A_HUMAN mRNA-decapping enzyme 1A
TEC	Q9H467-273-279	1.91721	CUED2_HUMAN CUE domain-containing protein 2
TEC	P15924-253-259	1.91398	DESP_HUMAN Desmoplakin
TEC	Q8N6F7-105-111	1.90607	GCET2_HUMAN Germinal center B-cell-expressed transcript 2 protein
TEC	Q8N7A1-224-230	1.90191	KLDC1_HUMAN Kelch domain-containing protein 1
TEC	O00459-72-78	1.90151	P85B_HUMAN Phosphatidylinositol 3-kinase regulatory subunit beta
TEC	Q9UNS2-365-371	1.89929	CSN3_HUMAN COP9 signalosome complex subunit 3
TEC	Q9H788-8-14	1.88659	SH24A_HUMAN SH2 domain-containing protein 4A
TEC	Q9H792-663-669	1.88657	PEAK1_HUMAN Pseudopodium-enriched atypical kinase 1
TEC	P27986-554-560	1.8786	P85A_HUMAN Phosphatidylinositol 3-kinase regulatory subunit alpha
TEC	Q9H792-795-801	1.86735	PEAK1_HUMAN Pseudopodium-enriched atypical kinase 1
TEC	P08865-137-143	1.83424	RSSA_HUMAN 40S ribosomal protein SA
TEC	Q6S5L8-373-379	1.82088	SHC4_HUMAN SHC-transforming protein 4
TEC	P48506-341-347	1.80537	GSH1_HUMAN Glutamate--cysteine ligase catalytic subunit
TEC	Q8N4C8-904-910	1.79958	MINK1_HUMAN Misshapen-like kinase 1
TEC	Q9NWX6-226-232	1.77113	THG1_HUMAN Probable tRNA(His) guanylyltransferase
TEC	Q06124-544-550	1.76741	PTN11_HUMAN Tyrosine-protein phosphatase non-receptor type 11
TEC	P09104-234-240	1.76379	ENOG_HUMAN Gamma-enolase
TEC	O60242-765-771	1.75511	BAI3_HUMAN Brain-specific angiogenesis inhibitor 3
TEC	Q14997-211-217	1.74621	PSME4_HUMAN Proteasome activator complex subunit 4
TEC	P27695-43-49	1.74299	APEX1_HUMAN DNA-(apurinic or apyrimidinic site) lyase
TEC	Q9UPY3-1089-1095	1.74286	DICER_HUMAN Endoribonuclease Dicer
TEC	Q9BRY0-145-151	1.71206	S39A3_HUMAN Zinc transporter ZIP3
TEC	Q15056-84-90	1.69258	IF4H_HUMAN Eukaryotic translation initiation factor 4H
TEC	O43242-390-396	1.67768	PSMD3_HUMAN 26S proteasome non-ATPase regulatory subunit 3
TEC	P07333-921-927	1.67004	CSF1R_HUMAN Macrophage colony-stimulating factor 1 receptor
TEC	P19484-98-104	1.66923	TFEB_HUMAN Transcription factor EB
TEC	Q14032-194-200	1.66601	BAAT_HUMAN Bile acid-CoA:amino acid N-acyltransferase
TEC	Q92835-219-225	1.65942	SHIP1_HUMAN Phosphatidylinositol 3,4,5-trisphosphate 5-phosphatase 1
TEC	P16157-214-220	1.64862	ANK1_HUMAN Ankyrin-1
TEC	P15498-834-840	1.64848	VAV_HUMAN Proto-oncogene vav
TEC	P60484-44-50	1.64756	PTEN_HUMAN Phosphatidylinositol 3,4,5-trisphosphate 3-phosphatase and dual-specificity protein phosphatase PTEN
TEC	P10721-701-707	1.6452	KIT_HUMAN Mast/stem cell growth factor receptor Kit
TEC	Q9UJU6-332-338	1.64316	DBNL_HUMAN Drebrin-like protein
TEC	Q06481-748-754	1.64238	APLP2_HUMAN Amyloid-like protein 2
TENC1	P26640-278-284	2.0402	SYVC_HUMAN Valine--tRNA ligase
TENC1	O60347-705-711	1.97651	TBC12_HUMAN TBC1 domain family member 12
TENC1	Q02763-897-903	1.96838	TIE2_HUMAN Angiopoietin-1 receptor
TENC1	Q7Z3J3-1632-1638	1.83609	RGPD4_HUMAN RanBP2-like and GRIP domain-containing protein 4
TENC1	P61106-12-18	1.83099	RAB14_HUMAN Ras-related protein Rab-14
TENC1	Q15027-710-716	1.74121	ACAP1_HUMAN Arf-GAP with coiled-coil, ANK repeat and PH domain-containing protein 1
TENC1	Q58EX7-426-432	1.73878	PKHG4_HUMAN Puratrophin-1
TENC1	Q8N556-449-455	1.6876
TENC1	Q8N556-449-455	1.6876	AFAP1_HUMAN Actin filament-associated protein 1
TENC1	Q9UPU7-540-546	1.67909	TBD2B_HUMAN TBC1 domain family member 2B
TENC1	Q8N556-351-357	1.67489	AFAP1_HUMAN Actin filament-associated protein 1
TENC1	Q96RL7-465-471	1.65984	VP13A_HUMAN Vacuolar protein sorting-associated protein 13A
TENC1	Q02763-1100-1106	1.63459	TIE2_HUMAN Angiopoietin-1 receptor
TENC1	Q008S8-714-720	1.62981	ECT2L_HUMAN Epithelial cell-transforming sequence 2 oncogene-like
TENC1	O95714-374-380	1.59561	HERC2_HUMAN E3 ubiquitin-protein ligase HERC2
TENC1	Q93052-467-473	1.58147	LPP_HUMAN Lipoma-preferred partner
TENC1	Q02763-1046-1052	1.54046	TIE2_HUMAN Angiopoietin-1 receptor
TENC1	O75900-93-99	1.52834	MMP23_HUMAN Matrix metalloproteinase-23
TENC1	P22105-1216-1222	1.51825	TENX_HUMAN Tenascin-X
TENC1	Q9P2F8-1472-1478	1.5167	SI1L2_HUMAN Signal-induced proliferation-associated 1-like protein 2
TENC1	Q8IZP0-21-27	1.4815	ABI1_HUMAN Abl interactor 1
TENC1	Q86UK7-304-310	1.44825	ZN598_HUMAN Zinc finger protein 598
TENC1	Q14289-879-885	1.44733	FAK2_HUMAN Protein-tyrosine kinase 2-beta
TENC1	Q9NUY8-672-678	1.43888	TBC23_HUMAN TBC1 domain family member 23
TENC1	P08631-87-93	1.42628	HCK_HUMAN Tyrosine-protein kinase HCK
TENC1	P51805-1473-1479	1.42239	PLXA3_HUMAN Plexin-A3
TENC1	Q9UIW2-1498-1504	1.42239	PLXA1_HUMAN Plexin-A1
TENC1	P15311-199-205	1.41952	EZRI_HUMAN Ezrin
TENC1	Q9Y5W8-679-685	1.41139	SNX13_HUMAN Sorting nexin-13
TENC1	Q9H4M9-446-452	1.39084	EHD1_HUMAN EH domain-containing protein 1
TENC1	Q9NQ75-193-199	1.39038	CASS4_HUMAN Cas scaffolding protein family member 4
TENC1	O60486-1348-1354	1.38894	PLXC1_HUMAN Plexin-C1
TENC1	Q13153-472-478	1.38062	PAK1_HUMAN Serine/threonine-protein kinase PAK 1
TENC1	Q9UGI8-70-76	1.37871	TES_HUMAN Testin
TENC1	Q92990-389-395	1.36355	GLMN_HUMAN Glomulin
TENC1	Q04759-543-549	1.36313	KPCT_HUMAN Protein kinase C theta type
TENC1	Q63HR2-703-709	1.35921	TENC1_HUMAN Tensin-like C1 domain-containing phosphatase
TENC1	Q9Y5X1-292-298	1.35028	SNX9_HUMAN Sorting nexin-9
TENC1	Q2M2D7-43-49	1.34663	TBC28_HUMAN TBC1 domain family member 28
TENC1	Q13131-245-251	1.33645	AAPK1_HUMAN 5'-AMP-activated protein kinase catalytic subunit alpha-1
TENC1	P12883-101-107	1.30352	MYH7_HUMAN Myosin-7
TENC1	P29317-928-934	1.2985	EPHA2_HUMAN Ephrin type-A receptor 2
TNS	P42681-89-95	2.20816	TXK_HUMAN Tyrosine-protein kinase TXK
TNS	Q9H467-273-279	2.20152	CUED2_HUMAN CUE domain-containing protein 2
TNS	Q9Y6G9-101-107	2.19467	DC1L1_HUMAN Cytoplasmic dynein 1 light intermediate chain 1
TNS	Q15029-165-171	2.05502	U5S1_HUMAN 116 kDa U5 small nuclear ribonucleoprotein component
TNS	P10721-701-707	2.04005	KIT_HUMAN Mast/stem cell growth factor receptor Kit
TNS	O75112-659-665	1.97522	LDB3_HUMAN LIM domain-binding protein 3
TNS	Q7Z3T8-513-519	1.97097	ZFY16_HUMAN Zinc finger FYVE domain-containing protein 16
TNS	Q8N7A1-224-230	1.92348	KLDC1_HUMAN Kelch domain-containing protein 1
TNS	P08865-137-143	1.86117	RSSA_HUMAN 40S ribosomal protein SA
TNS	Q02763-897-903	1.82597	TIE2_HUMAN Angiopoietin-1 receptor
TNS	Q9Y4P1-6-12	1.82357	ATG4B_HUMAN Cysteine protease ATG4B
TNS	Q02763-1046-1052	1.79671	TIE2_HUMAN Angiopoietin-1 receptor
TNS	P12004-209-215	1.78862	PCNA_HUMAN Proliferating cell nuclear antigen
TNS	Q5XXA6-249-255	1.78519	ANO1_HUMAN Anoctamin-1
TNS	Q14185-1809-1815	1.7607	DOCK1_HUMAN Dedicator of cytokinesis protein 1
TNS	O00507-796-802	1.75985	USP9Y_HUMAN Probable ubiquitin carboxyl-terminal hydrolase FAF-Y
TNS	Q93008-795-801	1.75985	USP9X_HUMAN Probable ubiquitin carboxyl-terminal hydrolase FAF-X
TNS	Q9Y4B6-1363-1369	1.74056	VPRBP_HUMAN Protein VPRBP
TNS	Q93052-467-473	1.71938	LPP_HUMAN Lipoma-preferred partner
TNS	P42224-666-672	1.70821	STAT1_HUMAN Signal transducer and activator of transcription 1-alpha/beta
TNS	Q13748-222-228	1.69523	TBA3C_HUMAN Tubulin alpha-3C/D chain
TNS	Q6PEY2-222-228	1.69523	TBA3E_HUMAN Tubulin alpha-3E chain
TNS	Q9H853-161-167	1.69523	TBA4B_HUMAN Putative tubulin-like protein alpha-4B
TNS	Q9NY65-222-228	1.69523	TBA8_HUMAN Tubulin alpha-8 chain
TNS	P41279-134-140	1.69513	M3K8_HUMAN Mitogen-activated protein kinase kinase kinase 8
TNS	P00519-318-324	1.67286	ABL1_HUMAN Tyrosine-protein kinase ABL1
TNS	P35580-11-17	1.63957	MYH10_HUMAN Myosin-10
TNS	Q13939-220-226	1.635	CALI_HUMAN Calicin
TNS	Q8N4C8-904-910	1.63094	MINK1_HUMAN Misshapen-like kinase 1
TNS	Q9H6S3-499-505	1.60234	ES8L2_HUMAN Epidermal growth factor receptor kinase substrate 8-like protein 2
TNS	Q6PIY7-56-62	1.58568	GLD2_HUMAN Poly(A) RNA polymerase GLD2
TNS	O95922-181-187	1.57557	TTLL1_HUMAN Probable tubulin polyglutamylase TTLL1
TNS	Q9Y4I1-1076-1082	1.57513	MYO5A_HUMAN Unconventional myosin-Va
TNS	P05787-141-147	1.56757	K2C8_HUMAN Keratin, type II cytoskeletal 8
TNS	Q9NQ94-421-427	1.55921	A1CF_HUMAN APOBEC1 complementation factor
TNS	Q8N0W3-452-458	1.55061	FUK_HUMAN L-fucose kinase
TNS	P09619-1019-1025	1.52394	PGFRB_HUMAN Platelet-derived growth factor receptor beta
TNS	Q9HB21-27-33	1.51664	PKHA1_HUMAN Pleckstrin homology domain-containing family A member 1
TNS	P42025-2-8	1.50847	ACTY_HUMAN Beta-centractin
TNS	Q8N4L4-260-266	1.49926	SPEM1_HUMAN Spermatid maturation protein 1
TNS	P30520-237-243	1.49904	PURA2_HUMAN Adenylosuccinate synthetase isozyme 2
TNS	O43602-182-188	1.49561	DCX_HUMAN Neuronal migration protein doublecortin
TXK	P08865-137-143	2.04296	RSSA_HUMAN 40S ribosomal protein SA
TXK	Q9NPI6-308-314	2.04264	DCP1A_HUMAN mRNA-decapping enzyme 1A
TXK	Q9H792-663-669	1.907	PEAK1_HUMAN Pseudopodium-enriched atypical kinase 1
TXK	Q9H792-795-801	1.90593	PEAK1_HUMAN Pseudopodium-enriched atypical kinase 1
TXK	Q9UQ49-22-28	1.87666	NEUR3_HUMAN Sialidase-3
TXK	P32927-764-770	1.87475	IL3RB_HUMAN Cytokine receptor common subunit beta
TXK	Q14204-968-974	1.8552	DYHC1_HUMAN Cytoplasmic dynein 1 heavy chain 1
TXK	Q9NT99-209-215	1.84322	LRC4B_HUMAN Leucine-rich repeat-containing protein 4B
TXK	O15530-374-380	1.83656	PDPK1_HUMAN 3-phosphoinositide-dependent protein kinase 1
TXK	Q9GZQ6-223-229	1.83402	NPFF1_HUMAN Neuropeptide FF receptor 1
TXK	Q53GS9-189-195	1.81644	SNUT2_HUMAN U4/U6.U5 tri-snRNP-associated protein 2
TXK	Q5KSL6-76-82	1.80759	DGKK_HUMAN Diacylglycerol kinase kappa
TXK	Q93008-795-801	1.79584	USP9X_HUMAN Probable ubiquitin carboxyl-terminal hydrolase FAF-X
TXK	P54764-594-600	1.79014	EPHA4_HUMAN Ephrin type-A receptor 4
TXK	Q9BVQ7-736-742	1.76726	SPA5L_HUMAN Spermatogenesis-associated protein 5-like protein 1
TXK	P78332-699-705	1.72778	RBM6_HUMAN RNA-binding protein 6
TXK	Q96PK6-224-230	1.7243	RBM14_HUMAN RNA-binding protein 14
TXK	Q96ST3-308-314	1.71184	SIN3A_HUMAN Paired amphipathic helix protein Sin3a
TXK	Q16644-206-212	1.71083	MAPK3_HUMAN MAP kinase-activated protein kinase 3
TXK	Q9BRY0-145-151	1.70983	S39A3_HUMAN Zinc transporter ZIP3
TXK	Q7L591-396-402	1.69751	DOK3_HUMAN Docking protein 3
TXK	P41279-134-140	1.68372	M3K8_HUMAN Mitogen-activated protein kinase kinase kinase 8
TXK	P98196-298-304	1.66762	AT11A_HUMAN Probable phospholipid-transporting ATPase IH
TXK	O94875-914-920	1.66315	SRBS2_HUMAN Sorbin and SH3 domain-containing protein 2
TXK	P18433-269-275	1.66133	PTPRA_HUMAN Receptor-type tyrosine-protein phosphatase alpha
TXK	P07333-921-927	1.65537	CSF1R_HUMAN Macrophage colony-stimulating factor 1 receptor
TXK	P15941-1241-1247	1.65494	MUC1_HUMAN Mucin-1
TXK	Q96S55-109-115	1.64433	WRIP1_HUMAN ATPase WRNIP1
TXK	P19484-98-104	1.64093	TFEB_HUMAN Transcription factor EB
TXK	P53350-215-221	1.63411	PLK1_HUMAN Serine/threonine-protein kinase PLK1
TXK	Q05513-415-421	1.63411	KPCZ_HUMAN Protein kinase C zeta type
TXK	Q99638-26-32	1.62924	RAD9A_HUMAN Cell cycle checkpoint control protein RAD9A
TXK	P08581-1354-1360	1.62881	MET_HUMAN Hepatocyte growth factor receptor
TXK	Q96RT1-918-924	1.62545	LAP2_HUMAN Protein LAP2
TXK	Q9UHW9-154-160	1.62155	S12A6_HUMAN Solute carrier family 12 member 6
TXK	Q00610-1657-1663	1.60936	CLH1_HUMAN Clathrin heavy chain 1
VAV1	O15530-374-380	1.29612	PDPK1_HUMAN 3-phosphoinositide-dependent protein kinase 1
VAV1	P08581-1354-1360	1.27649	MET_HUMAN Hepatocyte growth factor receptor
VAV1	O15013-627-633	1.27644	ARHGA_HUMAN Rho guanine nucleotide exchange factor 10
VAV1	P33527-1241-1247	1.27636	MRP1_HUMAN Multidrug resistance-associated protein 1
VAV1	O75665-556-562	1.19458	OFD1_HUMAN Oral-facial-digital syndrome 1 protein
VAV1	P02549-1497-1503	1.16366	SPTA1_HUMAN Spectrin alpha chain, erythrocyte
VAV1	P55011-901-907	1.07224	S12A2_HUMAN Solute carrier family 12 member 2
VAV1	Q5TB80-442-448	1.06476	QN1_HUMAN Protein QN1 homolog
VAV1	Q9UJX5-467-473	1.06002	APC4_HUMAN Anaphase-promoting complex subunit 4
VAV1	Q8IZD4-189-195	1.05871	DCP1B_HUMAN mRNA-decapping enzyme 1B
VAV1	Q8N6F7-105-111	1.0515	GCET2_HUMAN Germinal center B-cell-expressed transcript 2 protein
VAV1	Q9UP95-15-21	1.04301	S12A4_HUMAN Solute carrier family 12 member 4
VAV1	Q8WVM8-113-119	1.04035	SCFD1_HUMAN Sec1 family domain-containing protein 1
VAV1	Q96P31-720-726	1.03889	FCRL3_HUMAN Fc receptor-like protein 3
VAV1	O75083-298-304	1.0355	WDR1_HUMAN WD repeat-containing protein 1
VAV1	Q9Y2U5-248-254	1.03549	M3K2_HUMAN Mitogen-activated protein kinase kinase kinase 2
VAV1	P11217-790-796	1.02094	PYGM_HUMAN Glycogen phosphorylase, muscle form
VAV1	Q9Y666-90-96	1.01406	S12A7_HUMAN Solute carrier family 12 member 7
VAV1	P08865-137-143	0.999788	RSSA_HUMAN 40S ribosomal protein SA
VAV1	P31946-104-110	0.999215	1433B_HUMAN 14-3-3 protein beta/alpha
VAV1	Q86TB9-399-405	0.987104	PATL1_HUMAN Protein PAT1 homolog 1
VAV1	O75161-1350-1356	0.978196	NPHP4_HUMAN Nephrocystin-4
VAV1	P14625-427-433	0.974315	ENPL_HUMAN Endoplasmin
VAV1	P34903-76-82	0.96787	GBRA3_HUMAN Gamma-aminobutyric acid receptor subunit alpha-3
VAV1	P10721-701-707	0.95308	KIT_HUMAN Mast/stem cell growth factor receptor Kit
VAV1	P00519-318-324	0.944635	ABL1_HUMAN Tyrosine-protein kinase ABL1
VAV1	Q99836-274-280	0.932703	MYD88_HUMAN Myeloid differentiation primary response protein MyD88
VAV1	Q96LC7-595-601	0.926248	SIG10_HUMAN Sialic acid-binding Ig-like lectin 10
VAV1	O15371-316-322	0.898773	EIF3D_HUMAN Eukaryotic translation initiation factor 3 subunit D
VAV1	Q9UHW9-154-160	0.898331	S12A6_HUMAN Solute carrier family 12 member 6
VAV1	O14964-327-333	0.894151	HGS_HUMAN Hepatocyte growth factor-regulated tyrosine kinase substrate
VAV1	Q9C0B5-531-537	0.888041	ZDHC5_HUMAN Palmitoyltransferase ZDHHC5
VAV1	P52948-657-663	0.887406	NUP98_HUMAN Nuclear pore complex protein Nup98-Nup96
VAV1	Q9NYB9-21-27	0.887025	ABI2_HUMAN Abl interactor 2
VAV1	Q8WU20-347-353	0.88317	FRS2_HUMAN Fibroblast growth factor receptor substrate 2
VAV1	P53621-247-253	0.875626	COPA_HUMAN Coatomer subunit alpha
VAV1	Q0JRZ9-649-655	0.873535	FCHO2_HUMAN FCH domain only protein 2
VAV1	Q14185-1809-1815	0.870412	DOCK1_HUMAN Dedicator of cytokinesis protein 1
VAV1	O60678-246-252	0.870012	ANM3_HUMAN Protein arginine N-methyltransferase 3
VAV1	Q8IWV1-371-377	0.868915	LAX1_HUMAN Lymphocyte transmembrane adapter 1
VAV1	P03951-606-612	0.850841	FA11_HUMAN Coagulation factor XI
VAV1	Q8N4C8-904-910	0.847483	MINK1_HUMAN Misshapen-like kinase 1
VAV2	Q9GZQ6-223-229	2.59779	NPFF1_HUMAN Neuropeptide FF receptor 1
VAV2	Q9UDY4-250-256	2.44553	DNJB4_HUMAN DnaJ homolog subfamily B member 4
VAV2	O14920-186-192	2.39861	IKKB_HUMAN Inhibitor of nuclear factor kappa-B kinase subunit beta
VAV2	A5YKK6-2072-2078	2.12609	CNOT1_HUMAN CCR4-NOT transcription complex subunit 1
VAV2	Q02790-218-224	2.00167	FKBP4_HUMAN Peptidyl-prolyl cis-trans isomerase FKBP4
VAV2	P17174-379-385	1.98427	AATC_HUMAN Aspartate aminotransferase, cytoplasmic
VAV2	P35749-192-198	1.93488	MYH11_HUMAN Myosin-11
VAV2	P47211-207-213	1.92455	GALR1_HUMAN Galanin receptor type 1
VAV2	Q6PRD1-458-464	1.90443	GP179_HUMAN Probable G-protein coupled receptor 179
VAV2	O43157-1665-1671	1.88494	PLXB1_HUMAN Plexin-B1
VAV2	O14939-578-584	1.86311	PLD2_HUMAN Phospholipase D2
VAV2	P10721-568-574	1.86136	KIT_HUMAN Mast/stem cell growth factor receptor Kit
VAV2	Q9BZ29-338-344	1.85972	DOCK9_HUMAN Dedicator of cytokinesis protein 9
VAV2	Q9NR45-140-146	1.83767	SIAS_HUMAN Sialic acid synthase
VAV2	O76081-313-319	1.80424	RGS20_HUMAN Regulator of G-protein signaling 20
VAV2	P52948-657-663	1.79431	NUP98_HUMAN Nuclear pore complex protein Nup98-Nup96
VAV2	O15229-97-103	1.79365	KMO_HUMAN Kynurenine 3-monooxygenase
VAV2	Q9ULB5-224-230	1.76284	CADH7_HUMAN Cadherin-7
VAV2	Q8TDM6-988-994	1.75179	DLG5_HUMAN Disks large homolog 5
VAV2	Q14980-1772-1778	1.73266	NUMA1_HUMAN Nuclear mitotic apparatus protein 1
VAV2	Q9UPX0-2-8	1.73253	TUTLB_HUMAN Protein turtle homolog B
VAV2	P98196-298-304	1.72922	AT11A_HUMAN Probable phospholipid-transporting ATPase IH
VAV2	Q02224-2177-2183	1.72198	CENPE_HUMAN Centromere-associated protein E
VAV2	Q14204-968-974	1.69305	DYHC1_HUMAN Cytoplasmic dynein 1 heavy chain 1
VAV2	P55196-1495-1501	1.68587	AFAD_HUMAN Afadin
VAV2	P34982-216-222	1.66792	OR1D2_HUMAN Olfactory receptor 1D2
VAV2	Q9HB21-179-185	1.66013	PKHA1_HUMAN Pleckstrin homology domain-containing family A member 1
VAV2	Q15303-1079-1085	1.65821	ERBB4_HUMAN Receptor tyrosine-protein kinase erbB-4
VAV2	P18031-269-275	1.64909	PTN1_HUMAN Tyrosine-protein phosphatase non-receptor type 1
VAV2	O75044-828-834	1.63497	FNBP2_HUMAN SLIT-ROBO Rho GTPase-activating protein 2
VAV2	O43747-324-330	1.63339	AP1G1_HUMAN AP-1 complex subunit gamma-1
VAV2	Q9Y490-1735-1741	1.5869	TLN1_HUMAN Talin-1
VAV2	Q9UDY4-294-300	1.58632	DNJB4_HUMAN DnaJ homolog subfamily B member 4
VAV2	P55196-261-267	1.56166	AFAD_HUMAN Afadin
VAV2	P31946-104-110	1.55562	1433B_HUMAN 14-3-3 protein beta/alpha
VAV2	Q8NF50-1893-1899	1.51562	DOCK8_HUMAN Dedicator of cytokinesis protein 8
VAV2	P18054-393-399	1.49416	LOX12_HUMAN Arachidonate 12-lipoxygenase, 12S-type
VAV2	P35579-188-194	1.49058	MYH9_HUMAN Myosin-9
VAV2	P26640-278-284	1.48742	SYVC_HUMAN Valine--tRNA ligase
VAV2	P48995-423-429	1.48372	TRPC1_HUMAN Short transient receptor potential channel 1
VAV2	O43264-347-353	1.48085	ZW10_HUMAN Centromere/kinetochore protein zw10 homolog
VAV2	P16410-216-222	1.47941	CTLA4_HUMAN Cytotoxic T-lymphocyte protein 4
VAV2	Q13574-506-512	1.47829	DGKZ_HUMAN Diacylglycerol kinase zeta
VAV2	Q9Y6N7-1585-1591	1.47007	ROBO1_HUMAN Roundabout homolog 1
VAV2	Q9Y6K8-530-536	1.46595	KAD5_HUMAN Adenylate kinase isoenzyme 5
VAV2	O95644-384-390	1.45312	NFAC1_HUMAN Nuclear factor of activated T-cells, cytoplasmic 1
VAV2	Q9HC58-246-252	1.44387	NCKX3_HUMAN Sodium/potassium/calcium exchanger 3
VAV2	P31321-205-211	1.4218	KAP1_HUMAN cAMP-dependent protein kinase type I-beta regulatory subunit
YES1	Q7KZI7-356-362	2.21991	MARK2_HUMAN Serine/threonine-protein kinase MARK2
YES1	Q8NF91-4087-4093	2.14488	SYNE1_HUMAN Nesprin-1
YES1	P27695-43-49	2.07888	APEX1_HUMAN DNA-(apurinic or apyrimidinic site) lyase
YES1	P02533-413-419	2.03854	K1C14_HUMAN Keratin, type I cytoskeletal 14
YES1	P35900-368-374	2.03854	K1C20_HUMAN Keratin, type I cytoskeletal 20
YES1	Q04695-382-388	2.03854	K1C17_HUMAN Keratin, type I cytoskeletal 17
YES1	P42681-89-95	2.03696	TXK_HUMAN Tyrosine-protein kinase TXK
YES1	P28290-771-777	2.01192	SSFA2_HUMAN Sperm-specific antigen 2
YES1	Q9Y3M8-158-164	1.9791	STA13_HUMAN StAR-related lipid transfer protein 13
YES1	Q96PY6-313-319	1.95362	NEK1_HUMAN Serine/threonine-protein kinase Nek1
YES1	Q9NPI6-308-314	1.94224	DCP1A_HUMAN mRNA-decapping enzyme 1A
YES1	P40189-320-326	1.91217	IL6RB_HUMAN Interleukin-6 receptor subunit beta
YES1	Q16828-253-259	1.89435	DUS6_HUMAN Dual specificity protein phosphatase 6
YES1	Q8TCS8-457-463	1.88583	PNPT1_HUMAN Polyribonucleotide nucleotidyltransferase 1, mitochondrial
YES1	P29317-770-776	1.87936	EPHA2_HUMAN Ephrin type-A receptor 2
YES1	Q9Y3A5-126-132	1.87577	SBDS_HUMAN Ribosome maturation protein SBDS
YES1	P61106-12-18	1.86299	RAB14_HUMAN Ras-related protein Rab-14
YES1	Q9Y6D9-632-638	1.81967	MD1L1_HUMAN Mitotic spindle assembly checkpoint protein MAD1
YES1	Q6ZV73-752-758	1.81318	FGD6_HUMAN FYVE, RhoGEF and PH domain-containing protein 6
YES1	Q92736-3368-3374	1.80508	RYR2_HUMAN Ryanodine receptor 2
YES1	P09211-48-54	1.79687	GSTP1_HUMAN Glutathione S-transferase P
YES1	P04792-140-146	1.77199	HSPB1_HUMAN Heat shock protein beta-1
YES1	P54764-600-606	1.7677	EPHA4_HUMAN Ephrin type-A receptor 4
YES1	Q13501-381-387	1.75064	SQSTM_HUMAN Sequestosome-1
YES1	Q9BSK4-306-312	1.74168	FEM1A_HUMAN Protein fem-1 homolog A
YES1	Q9GZZ1-71-77	1.73643	NAA50_HUMAN N-alpha-acetyltransferase 50
YES1	O75674-458-464	1.73266	TM1L1_HUMAN TOM1-like protein 1
YES1	P27448-575-581	1.71779	MARK3_HUMAN MAP/microtubule affinity-regulating kinase 3
YES1	P49795-200-206	1.70977	RGS19_HUMAN Regulator of G-protein signaling 19
YES1	O15350-26-32	1.70653	P73_HUMAN Tumor protein p73
YES1	Q86XP0-237-243	1.69723	PA24D_HUMAN Cytosolic phospholipase A2 delta
YES1	Q02241-109-115	1.6935	KIF23_HUMAN Kinesin-like protein KIF23
YES1	O43150-761-767	1.69251	ASAP2_HUMAN Arf-GAP with SH3 domain, ANK repeat and PH domain-containing protein 2
YES1	P43034-392-398	1.68586	LIS1_HUMAN Platelet-activating factor acetylhydrolase IB subunit alpha
YES1	Q96EA4-365-371	1.68568	SPDLY_HUMAN Protein Spindly
YES1	Q96RK4-476-482	1.6731	BBS4_HUMAN Bardet-Biedl syndrome 4 protein
YES1	P17661-403-409	1.67296	DESM_HUMAN Desmin
YES1	P35908-478-484	1.67296	K22E_HUMAN Keratin, type II cytoskeletal 2 epidermal
